# Supplementary material for: Synthesis, structure, and magnetic properties of Fe3+ and Ru3+ metal chalcogenide (O,S) complexes with bidentate ligands
Source: Dalton Trans. 2026 Mar 16;55(21):8119–27. doi: 10.1039/d6dt00055j (PMC13037763; doi:10.1039/d6dt00055j)
Supplement: DT-055-D6DT00055J-s002 [file DT-055-D6DT00055J-s002.cif]

# Supplementary Information (SI) for Dalton Transactions.
# This journal is © The Royal Society of Chemistry 2026

####################################################################### 
# 
# This file contains crystal structure data downloaded from the 
# Cambridge Structural Database (CSD) hosted by the Cambridge 
# Crystallographic Data Centre (CCDC).
# 
# Full information about CCDC data access policies and citation 
# guidelines are available at http://www.ccdc.cam.ac.uk/access/V1 
# 
# Audit and citation data items may have been added by the CCDC. 
# Please retain this information to preserve the provenance of 
# this file and to allow appropriate attribution of the data. 
# 
#######################################################################

data_raza_Fehopo_prima_sintesi
_database_code_depnum_ccdc_archive 'CCDC 2520137'
loop_
_audit_author_name
_audit_author_address
'Samuele Ciattini'
;University of Florence
Italy
;
_audit_update_record             
;
2026-01-04 deposited with the CCDC.	2026-03-16 downloaded from the CCDC.
;
_audit_creation_date             2025-10-15
_audit_creation_method           
;
Olex2 1.5
(compiled 2025.07.13 svn.rb7424aed for OlexSys, GUI svn.r7311)
;
_chemical_name_common            ?
_chemical_name_systematic        ?
_chemical_formula_iupac          ?
_chemical_formula_moiety         '0.667(C21 H24 Fe N3 O6), 8(H2 O)'
_chemical_formula_sum            'C14 H32 Fe0.67 N2 O12'
_chemical_formula_weight         457.65
_chemical_melting_point          ?
loop_
_atom_type_symbol
_atom_type_description
_atom_type_scat_dispersion_real
_atom_type_scat_dispersion_imag
_atom_type_scat_source
C C 0.0033 0.0016 'International Tables Vol C Tables 4.2.6.8 and 6.1.1.4'
H H 0.0000 0.0000 'International Tables Vol C Tables 4.2.6.8 and 6.1.1.4'
Fe Fe 0.3463 0.8444 'International Tables Vol C Tables 4.2.6.8 and 6.1.1.4'
N N 0.0061 0.0033 'International Tables Vol C Tables 4.2.6.8 and 6.1.1.4'
O O 0.0106 0.0060 'International Tables Vol C Tables 4.2.6.8 and 6.1.1.4'

_space_group_crystal_system      trigonal
_space_group_IT_number           147
_space_group_name_H-M_alt        'P -3'
_space_group_name_Hall           '-P 3'
loop_
_space_group_symop_operation_xyz
'x, y, z'
'-y, x-y, z'
'-x+y, -x, z'
'-x, -y, -z'
'y, -x+y, -z'
'x-y, x, -z'

_cell_length_a                   16.5275(3)
_cell_length_b                   16.5275(3)
_cell_length_c                   6.7967(2)
_cell_angle_alpha                90
_cell_angle_beta                 90
_cell_angle_gamma                120
_cell_volume                     1607.84(8)
_cell_formula_units_Z            3
_cell_measurement_reflns_used    9420
_cell_measurement_temperature    100.(2)
_cell_measurement_theta_max      35.5466
_cell_measurement_theta_min      2.4646
_exptl_absorpt_coefficient_mu    0.548
_exptl_absorpt_correction_T_max  0.7470
_exptl_absorpt_correction_T_min  0.6830
_exptl_absorpt_correction_type   Multi-Scan
_exptl_absorpt_process_details   
;
Krause, L., Herbst-Irmer, R., Sheldrick, G. M., Stalke, D. (2015).
"Comparison of silver and molybdenum microfocus X-ray sources for
single-crystal structure determination"
J. Appl. Cryst. 48, 3-10.
doi:10.1107/S1600576714022985
;
_exptl_crystal_colour            brown
_exptl_crystal_colour_primary    brown
_exptl_crystal_density_diffrn    1.418
_exptl_crystal_density_meas      ?
_exptl_crystal_density_method    'not measured'
_exptl_crystal_description       clear
_exptl_crystal_F_000             730
_exptl_crystal_size_max          0.1
_exptl_crystal_size_mid          0.1
_exptl_crystal_size_min          0.05
_exptl_special_details           
;
;
_diffrn_reflns_av_R_equivalents  0.0489
_diffrn_reflns_av_unetI/netI     0.0255
_diffrn_reflns_limit_h_max       27
_diffrn_reflns_limit_h_min       -27
_diffrn_reflns_limit_k_max       27
_diffrn_reflns_limit_k_min       -27
_diffrn_reflns_limit_l_max       11
_diffrn_reflns_limit_l_min       -11
_diffrn_reflns_number            55277
_diffrn_reflns_theta_full        25.24
_diffrn_reflns_theta_max         35.64
_diffrn_reflns_theta_min         2.46
_diffrn_ambient_temperature      100.(2)
_diffrn_detector_area_resol_mean 7.3910
_diffrn_measured_fraction_theta_full 1.000
_diffrn_measured_fraction_theta_max 1.000
_diffrn_measurement_device       ?
_diffrn_measurement_device_type  'Bruker APEX-II CCD'
_diffrn_measurement_method       '\f and \w scans'
_diffrn_radiation_monochromator  ?
_diffrn_radiation_probe          ?
_diffrn_radiation_type           MoKa
_diffrn_radiation_wavelength     0.71073
_diffrn_source                   ?
_diffrn_source_current           1.4
_diffrn_source_power             0.07
_diffrn_source_type              ?
_diffrn_source_voltage           50
_reflns_Friedel_coverage         0.000
_reflns_Friedel_fraction_full    .
_reflns_Friedel_fraction_max     .
_reflns_number_gt                4221
_reflns_number_total             4944
_reflns_threshold_expression     'I > 2\s(I)'
_computing_cell_refinement       'SAINT V8.40B (Bruker AXS LLC, 2019)'
_computing_data_collection       ?
_computing_data_reduction        'SAINT V8.40B (Bruker AXS LLC, 2019)'
_computing_molecular_graphics    'Olex2 1.5 (Dolomanov et al., 2009)'
_computing_publication_material  'Olex2 1.5 (Dolomanov et al., 2009)'
_computing_structure_refinement  'SHELXL-2019/1 (Sheldrick, 2019)'
_computing_structure_solution    'XT, VERSION 2018/2'
_refine_diff_density_max         0.970
_refine_diff_density_min         -0.480
_refine_ls_extinction_coef       ?
_refine_ls_extinction_method     none
_refine_ls_goodness_of_fit_ref   1.021
_refine_ls_hydrogen_treatment    mixed
_refine_ls_matrix_type           full
_refine_ls_number_constraints    ?
_refine_ls_number_parameters     153
_refine_ls_number_reflns         4944
_refine_ls_number_restraints     0
_refine_ls_R_factor_all          0.0497
_refine_ls_R_factor_gt           0.0393
_refine_ls_restrained_S_all      1.021
_refine_ls_shift/su_max          0.091
_refine_ls_shift/su_mean         0.003
_refine_ls_structure_factor_coef Fsqd
_refine_ls_weighting_details     
'w=1/[\s^2^(Fo^2^)+(0.0536P)^2^+0.9278P] where P=(Fo^2^+2Fc^2^)/3'
_refine_ls_weighting_scheme      calc
_refine_ls_wR_factor_gt          0.1019
_refine_ls_wR_factor_ref         0.1088
_refine_special_details          
;
;
_olex2_refinement_description    
;
1. Others
 Fixed X: H1A(0.9458)
 Fixed Y: H1A(0.103703)
 Fixed Z: H1A(1.013)
2.a Aromatic/amide H refined with riding coordinates:
 C6(H6), C7(H7)
2.b Idealised Me refined as rotating group:
 C4(H4A,H4B,H4C), C5(H5A,H5B,H5C)
;
_atom_sites_solution_hydrogens   mixed
_atom_sites_solution_primary     ?
_atom_sites_solution_secondary   ?
loop_
_atom_site_type_symbol
_atom_site_label
_atom_site_fract_x
_atom_site_fract_y
_atom_site_fract_z
_atom_site_U_iso_or_equiv
_atom_site_adp_type
_atom_site_calc_flag
_atom_site_refinement_flags_adp
_atom_site_refinement_flags_occupancy
_atom_site_refinement_flags_posn
_atom_site_occupancy
_atom_site_disorder_assembly
_atom_site_disorder_group
O O1 0.61215(6) 0.21770(6) -0.07028(12) 0.01561(14) Uani d . . . 1 . .
N N1 0.63219(7) 0.01039(6) -0.01812(14) 0.01512(16) Uani d . . . 1 . .
C C1 0.68029(7) 0.17483(7) 0.18206(15) 0.01385(17) Uani d . . . 1 . .
O O2 0.70053(6) 0.25340(6) 0.26689(12) 0.01616(14) Uani d . . . 1 . .
C C2 0.63237(7) 0.15438(7) -0.00159(15) 0.01297(16) Uani d . . . 1 . .
O O3 0.79239(8) 0.27870(7) 0.63019(14) 0.02432(18) Uani d . . . 1 . .
H H1 0.7776(15) 0.3097(16) 0.715(3) 0.036000 Uiso d U . . 1 . .
H H1AA 0.7617(16) 0.2695(15) 0.535(3) 0.036000 Uiso d U . . 1 . .
C C3 0.61003(7) 0.07228(7) -0.10136(15) 0.01386(16) Uani d . . . 1 . .
O O4 0.81791(7) 0.13422(7) 0.73699(14) 0.02256(17) Uani d . . . 1 . .
H H1B 0.8072(15) 0.1750(16) 0.706(3) 0.034000 Uiso d U . . 1 . .
H H1C 0.8412(15) 0.1248(15) 0.644(3) 0.034000 Uiso d U . . 1 . .
C C4 0.56341(9) 0.04977(8) -0.29756(17) 0.0195(2) Uani d . . . 1 . .
H H4A 0.558619 0.103229 -0.344897 0.029000 Uiso calc U . R 1 . .
H H4B 0.500716 -0.004910 -0.285805 0.029000 Uiso calc U . R 1 . .
H H4C 0.600266 0.036207 -0.390909 0.029000 Uiso calc U . R 1 . .
O O5 0.89440(6) 0.08219(6) 1.03333(13) 0.01850(15) Uani d . . . 1 . .
H H1A 0.945800 0.103703 1.013000 0.028000 Uiso d U . . 1 . .
H H1D 0.8714(14) 0.1019(14) 0.970(3) 0.028000 Uiso d U . . 1 . .
C C5 0.61145(9) -0.07602(8) -0.12157(19) 0.0205(2) Uani d . . . 1 . .
H H5A 0.625166 -0.115036 -0.034902 0.031000 Uiso calc U . R 1 . .
H H5B 0.650076 -0.060423 -0.240277 0.031000 Uiso calc U . R 1 . .
H H5C 0.545274 -0.110197 -0.158489 0.031000 Uiso calc U . R 1 . .
Fe Fe1 0.666667 0.333333 0.09369(4) 0.01124(6) Uani d T P S 1 . .
O O6 0.90171(8) 0.08615(8) 1.44103(14) 0.0278(2) Uani d . . . 1 . .
H H1E 0.8946(17) 0.0858(17) 1.339(4) 0.042000 Uiso d U . . 1 . .
H H1F 0.9640(17) 0.1194(17) 1.484(4) 0.042000 Uiso d U . . 1 . .
C C6 0.67768(8) 0.02874(8) 0.15665(17) 0.01727(18) Uani d . . . 1 . .
H H6 0.692377 -0.015512 0.209867 0.021000 Uiso calc U . R 1 . .
C C7 0.70298(8) 0.10967(8) 0.25848(16) 0.01635(18) Uani d . . . 1 . .
H H7 0.735588 0.121544 0.379740 0.020000 Uiso calc U . R 1 . .

loop_
_atom_site_aniso_label
_atom_site_aniso_U_11
_atom_site_aniso_U_22
_atom_site_aniso_U_33
_atom_site_aniso_U_12
_atom_site_aniso_U_13
_atom_site_aniso_U_23
O1 0.0178(3) 0.0141(3) 0.0161(3) 0.0089(3) -0.0038(3) -0.0014(3)
N1 0.0143(4) 0.0121(3) 0.0187(4) 0.0065(3) 0.0017(3) -0.0004(3)
C1 0.0135(4) 0.0141(4) 0.0134(4) 0.0065(3) -0.0011(3) 0.0002(3)
O2 0.0193(4) 0.0147(3) 0.0151(3) 0.0090(3) -0.0036(3) -0.0020(3)
C2 0.0119(4) 0.0121(4) 0.0140(4) 0.0053(3) 0.0004(3) -0.0002(3)
O3 0.0316(5) 0.0280(5) 0.0201(4) 0.0200(4) -0.0047(3) -0.0059(3)
C3 0.0136(4) 0.0132(4) 0.0141(4) 0.0062(3) -0.0005(3) -0.0006(3)
O4 0.0261(4) 0.0292(5) 0.0194(4) 0.0191(4) 0.0014(3) 0.0009(3)
C4 0.0205(5) 0.0198(5) 0.0160(4) 0.0085(4) -0.0037(4) -0.0033(4)
O5 0.0169(3) 0.0194(4) 0.0188(3) 0.0088(3) -0.0011(3) 0.0010(3)
C5 0.0206(5) 0.0143(4) 0.0271(5) 0.0091(4) 0.0002(4) -0.0043(4)
Fe1 0.01050(8) 0.01050(8) 0.01271(11) 0.00525(4) 0.000000 0.000000
O6 0.0354(5) 0.0412(6) 0.0154(4) 0.0257(5) 0.0003(4) -0.0007(4)
C6 0.0165(4) 0.0158(4) 0.0204(4) 0.0088(4) -0.0013(3) 0.0016(3)
C7 0.0167(4) 0.0165(4) 0.0164(4) 0.0087(4) -0.0031(3) 0.0003(3)

_geom_special_details            
;
All esds (except the esd in the dihedral angle between two l.s. planes)
are estimated using the full covariance matrix.  The cell esds are taken
into account individually in the estimation of esds in distances, angles
and torsion angles; correlations between esds in cell parameters are only
used when they are defined by crystal symmetry.  An approximate (isotropic)
treatment of cell esds is used for estimating esds involving l.s. planes.
;
loop_
_geom_bond_atom_site_label_1
_geom_bond_atom_site_label_2
_geom_bond_site_symmetry_2
_geom_bond_distance
_geom_bond_publ_flag
O1 C2 . 1.3320(13) ?
O1 Fe1 . 1.9961(8) ?
N1 C3 . 1.3694(14) ?
N1 C5 . 1.4703(14) ?
N1 C6 . 1.3565(14) ?
C1 O2 . 1.3024(13) ?
C1 C2 . 1.4255(14) ?
C1 C7 . 1.4049(15) ?
O2 Fe1 . 2.0454(8) ?
C2 C3 . 1.3916(14) ?
C3 C4 . 1.4912(15) ?
C6 C7 . 1.3725(16) ?

loop_
_geom_angle_atom_site_label_1
_geom_angle_atom_site_label_2
_geom_angle_atom_site_label_3
_geom_angle_site_symmetry_1
_geom_angle_site_symmetry_3
_geom_angle
_geom_angle_publ_flag
C2 O1 Fe1 . . 112.71(6) ?
C3 N1 C5 . . 120.56(10) ?
C6 N1 C3 . . 121.33(9) ?
C6 N1 C5 . . 118.04(10) ?
O2 C1 C2 . . 117.34(9) ?
O2 C1 C7 . . 124.52(9) ?
C7 C1 C2 . . 118.14(9) ?
C1 O2 Fe1 . . 111.87(6) ?
O1 C2 C1 . . 116.65(9) ?
O1 C2 C3 . . 123.15(9) ?
C3 C2 C1 . . 120.19(9) ?
N1 C3 C2 . . 119.17(9) ?
N1 C3 C4 . . 118.75(9) ?
C2 C3 C4 . . 122.07(10) ?
O1 Fe1 O1 3_665 . 91.86(3) ?
O1 Fe1 O1 . 2_655 91.86(3) ?
O1 Fe1 O1 3_665 2_655 91.86(3) ?
O1 Fe1 O2 3_665 . 167.56(3) ?
O1 Fe1 O2 . 2_655 167.56(3) ?
O1 Fe1 O2 . 3_665 98.41(3) ?
O1 Fe1 O2 . . 80.86(3) ?
O1 Fe1 O2 3_665 3_665 80.86(3) ?
O1 Fe1 O2 2_655 . 98.41(3) ?
O1 Fe1 O2 2_655 3_665 167.56(3) ?
O1 Fe1 O2 3_665 2_655 98.41(3) ?
O1 Fe1 O2 2_655 2_655 80.86(3) ?
O2 Fe1 O2 . 3_665 90.18(3) ?
O2 Fe1 O2 2_655 3_665 90.18(3) ?
O2 Fe1 O2 . 2_655 90.18(3) ?
N1 C6 C7 . . 121.62(10) ?
C6 C7 C1 . . 119.51(10) ?

_shelx_res_file                  
;
TITL mo_raza_Fehopo_prima_sintesi_0_a.res in P-3
    mo_raza_Fehopo_prima_sintesi_0_a.res
    created by SHELXL-2019/1 at 09:46:21 on 19-Aug-2022
REM Old TITL mo_raza_Fehopo_prima_sintesi_0 in P-3
REM SHELXT solution in P-3: R1 0.074, Rweak 0.006, Alpha 0.021
REM <I/s>   0.000 for    0 systematic absences,  Orientation as input
REM Formula found by SHELXT:  C21 Fe N3 O18
CELL  0.71073  16.5275  16.5275   6.7967   90.000   90.000  120.000
ZERR    3.000   0.0003   0.0003   0.0002    0.000    0.000    0.000
LATT  1
SYMM -Y, X-Y, Z
SYMM -X+Y, -X, Z
SFAC C H FE N O
UNIT 42 96 2 6 36
ACTA
LIST 4
TEMP -173.150
L.S. 10
BOND
REM LIST 6
FMAP 2
PLAN 20
WGHT    0.053600    0.927800
FVAR       0.50332
O1    5    0.612147    0.217695   -0.070275    11.00000    0.01781    0.01407 =
         0.01614   -0.00141   -0.00375    0.00887
N1    4    0.632194    0.010385   -0.018122    11.00000    0.01433    0.01212 =
         0.01873   -0.00038    0.00166    0.00648
C1    1    0.680286    0.174825    0.182064    11.00000    0.01352    0.01407 =
         0.01338    0.00015   -0.00105    0.00647
O2    5    0.700528    0.253397    0.266887    11.00000    0.01928    0.01469 =
         0.01514   -0.00198   -0.00358    0.00896
C2    1    0.632365    0.154383   -0.001594    11.00000    0.01195    0.01205 =
         0.01404   -0.00015    0.00045    0.00534
O3    5    0.792385    0.278696    0.630187    11.00000    0.03165    0.02797 =
         0.02010   -0.00586   -0.00475    0.01997
H1    2    0.777629    0.309681    0.714531    11.00000   -1.50000
H1AA  2    0.761679    0.269459    0.535216    11.00000   -1.50000
C3    1    0.610028    0.072276   -0.101358    11.00000    0.01356    0.01321 =
         0.01411   -0.00064   -0.00049    0.00617
O4    5    0.817911    0.134220    0.736988    11.00000    0.02611    0.02921 =
         0.01944    0.00086    0.00141    0.01913
H1B   2    0.807207    0.175026    0.706066    11.00000   -1.50000
H1C   2    0.841180    0.124850    0.644216    11.00000   -1.50000
C4    1    0.563412    0.049772   -0.297556    11.00000    0.02048    0.01985 =
         0.01602   -0.00331   -0.00375    0.00850
AFIX 137
H4A   2    0.558619    0.103229   -0.344897    11.00000   -1.50000
H4B   2    0.500716   -0.004910   -0.285805    11.00000   -1.50000
H4C   2    0.600266    0.036207   -0.390909    11.00000   -1.50000
AFIX   0
O5    5    0.894404    0.082192    1.033331    11.00000    0.01694    0.01944 =
         0.01878    0.00104   -0.00111    0.00883
H1A   2   10.945800   10.103703   11.013000    11.00000   -1.50000
H1D   2    0.871376    0.101944    0.969936    11.00000   -1.50000
C5    1    0.611448   -0.076021   -0.121572    11.00000    0.02060    0.01427 =
         0.02714   -0.00433    0.00022    0.00908
AFIX 137
H5A   2    0.625166   -0.115036   -0.034902    11.00000   -1.50000
H5B   2    0.650076   -0.060423   -0.240277    11.00000   -1.50000
H5C   2    0.545274   -0.110197   -0.158489    11.00000   -1.50000
AFIX   0
FE1   3    0.666667    0.333333    0.093690    10.33333    0.01050    0.01050 =
         0.01271    0.00000    0.00000    0.00525
O6    5    0.901706    0.086148    1.441026    11.00000    0.03539    0.04116 =
         0.01545   -0.00065    0.00026    0.02568
H1E   2    0.894624    0.085784    1.339378    11.00000   -1.50000
H1F   2    0.963983    0.119424    1.483750    11.00000   -1.50000
C6    1    0.677675    0.028740    0.156647    11.00000    0.01650    0.01579 =
         0.02042    0.00162   -0.00131    0.00876
AFIX  43
H6    2    0.692377   -0.015512    0.209867    11.00000   -1.20000
AFIX   0
C7    1    0.702975    0.109671    0.258481    11.00000    0.01670    0.01649 =
         0.01640    0.00032   -0.00310    0.00869
AFIX  43
H7    2    0.735588    0.121544    0.379740    11.00000   -1.20000

AFIX   0
HKLF 4


REM  mo_raza_Fehopo_prima_sintesi_0_a.res in P-3
REM wR2 = 0.1088, GooF = S = 1.021, Restrained GooF = 1.021 for all data
REM R1 = 0.0393 for 4221 Fo > 4sig(Fo) and 0.0497 for all 4944 data
REM 153 parameters refined using 0 restraints

END

WGHT      0.0425      1.0084

REM Highest difference peak  0.970,  deepest hole -0.480,  1-sigma level  0.073
Q1    1   0.5971  0.2409 -0.1465  11.00000  0.05    0.97
Q2    1   0.6791  0.2236  0.1782  11.00000  0.05    0.95
Q3    1   0.6935  0.0614  0.2366  11.00000  0.05    0.87
Q4    1   0.6004  0.1615 -0.1243  11.00000  0.05    0.75
Q5    1   0.6573  0.1610  0.0789  11.00000  0.05    0.61
Q6    1   0.5649  0.0944 -0.2628  11.00000  0.05    0.60
Q7    1   0.5766  0.0157 -0.2361  11.00000  0.05    0.58
Q8    1   0.6522  0.0725  0.0659  11.00000  0.05    0.55
Q9    1   0.8682  0.0226  1.0140  11.00000  0.05    0.51
Q10   1   0.6186  0.1132 -0.0557  11.00000  0.05    0.46
Q11   1   0.5985  0.0733 -0.1990  11.00000  0.05    0.38
Q12   1   0.8634  0.0525  1.4652  11.00000  0.05    0.37
Q13   1   0.6224  0.0398 -0.0595  11.00000  0.05    0.36
Q14   1   0.6821  0.1424  0.2507  11.00000  0.05    0.36
Q15   1   0.6085 -0.0006 -0.1022  11.00000  0.05    0.35
Q16   1   0.8824  0.0232  1.4539  11.00000  0.05    0.30
Q17   1   0.7635  0.2409  0.5630  11.00000  0.05    0.29
Q18   1   0.5724  0.1829 -0.1643  11.00000  0.05    0.27
Q19   1   0.8101  0.3286  0.5860  11.00000  0.05    0.26
Q20   1   0.6012  0.1110 -0.3689  11.00000  0.05    0.26
;
_shelx_res_checksum              8162
_shelx_hkl_file                  
;
   1   1   0  686.03   34.10
  -2   1   0  754.92   35.10
   1  -2   0  685.53   34.70
   2  -1   0  674.83   34.30
  -1   2   0  619.94   33.00
  -2   2   0  113.79    3.90
   2   0   0  106.09    3.90
   0  -2   0  109.69    4.00
  -2   2   0  111.89    3.90
   0  -2   0  113.29    3.80
   2   0   0  107.69    3.80
   0  -2   0  113.09    3.90
   2   0   0  109.99    4.00
  -2   2   0  109.99    3.90
  -2   2   0  100.99    3.60
   2  -2   0  107.79    3.90
   2  -2   0  105.59    3.80
   2  -2   0  107.59    3.60
   0   2   0  113.49    3.80
  -2   0   0  113.79    4.00
  -2   0   0  110.39    3.90
   0   2   0  106.59    3.90
  -2   0   0  109.09    3.80
   0   2   0  112.69    3.80
  -3   1   0  114.09    4.90
  -3   1   0  123.09    4.40
   1   2   0  130.49    4.70
   1   2   0  124.09    4.60
   1   2   0  121.59    4.70
   2  -3   0  126.89    5.10
  -3   1   0  125.69    4.60
   2  -3   0  127.49    4.60
   2  -3   0  120.99    4.50
   2  -3   0  131.59    4.30
  -1  -2   0  123.79    4.40
  -2   3   0  126.09    4.20
   3  -1   0  117.99    4.40
   3  -1   0  121.79    4.60
  -2   3   0  123.49    4.60
  -1  -2   0  126.79    4.50
  -2   3   0  125.49    4.90
   1  -3   0 1807.42   76.29
  -3   2   0 1914.11   76.59
  -2  -1   0 1741.33   74.39
   3  -2   0 1749.32   74.59
  -1   3   0 1806.22   75.89
  -2  -1   0 1826.02   76.39
  -3   3   0  276.77    9.00
   0  -3   0  280.97    8.90
   0  -3   0  283.17    9.00
  -3   3   0  282.97    9.00
  -3   3   0  274.57    9.10
  -3   3   0  276.67    8.60
   0  -3   0  271.37    9.10
   3   0   0  293.47    9.30
   3   0   0  290.77    9.20
   3  -3   0  287.17    9.00
  -3   0   0  275.07    9.10
  -3   0   0  282.27    9.20
  -3   0   0  290.97    9.00
   0   3   0  276.37    8.90
   0   3   0  279.37    9.00
   3  -3   0  264.87    8.60
   0   3   0  273.97    9.10
   3  -3   0  276.97    9.10
   3  -3   0  272.37    9.10
   3  -4   0 1502.55   73.09
   1   3   0 1488.65   73.19
  -4   1   0 1445.76   72.49
  -1  -3   0 1422.16   72.29
   4  -1   0 1480.55   72.09
  -3   4   0 1441.36   72.49
   2  -4   0   34.00    2.00
   2   2   0   32.80    2.10
   2  -4   0   36.60    2.20
   2  -4   0   31.20    1.80
  -4   2   0   32.00    2.10
  -4   2   0   31.60    2.00
   2  -4   0   33.10    2.00
  -4   2   0   28.30    1.80
   2   2   0   31.80    2.10
   2   2   0   34.20    2.10
  -2   4   0   29.40    2.00
  -2  -2   0   32.00    1.30
  -2  -2   0   32.30    2.10
   4  -2   0   30.90    2.00
  -2  -2   0   33.10    2.10
  -2  -2   0   34.10    1.90
  -2   4   0   30.80    1.90
  -2   4   0   32.90    2.10
  -2  -2   0   28.40    1.90
   4  -2   0   32.20    1.90
  -2   4   0   35.20    1.80
   4  -2   0   35.90    2.10
   3   1   0  596.74   18.10
  -4   3   0  584.84   18.00
   3   1   0  626.84   18.10
   1  -4   0  582.24   18.10
   1  -4   0  595.84   17.60
   1  -4   0  587.74   17.80
  -4   3   0  576.74   17.30
  -4   3   0  588.64   18.00
  -4   3   0  586.54   17.80
  -3  -1   0  584.34   18.00
  -1   4   0  596.44   17.80
  -3  -1   0  583.94   18.10
   4  -3   0  570.94   18.00
   4  -3   0  596.64   17.80
  -1   4   0  565.24   18.00
   4  -3   0  588.44   18.00
  -1   4   0  594.74   17.60
  -4   4   0 1525.75   78.19
   0  -4   0 1619.64   80.29
   4   0   0 1573.54   77.79
   4  -4   0 1526.75   76.99
  -4   0   0 1579.14   78.49
   0   4   0 1607.84   79.59
  -5   1   0  239.98    8.60
   1   4   0  246.68    7.40
   1   4   0  232.78    8.30
   4  -5   0  242.38    8.50
   4  -5   0  248.68    8.10
  -5   1   0  232.88    8.70
   1   4   0  243.68    8.70
  -5   1   0  238.68    8.30
   4  -5   0  239.58    8.60
   1   4   0  247.68    8.80
   1   4   0  240.18    8.40
   4  -5   0  243.88    8.80
  -4   5   0  242.28    8.70
  -4   5   0  226.38    8.40
  -1  -4   0  255.77    8.90
  -1  -4   0  234.78    8.30
  -1  -4   0  224.48    8.40
  -4   5   0  241.68    8.50
   5  -1   0  243.88    8.30
  -4   5   0  237.78    7.90
   5  -1   0  232.18    8.60
   5  -1   0  231.88    8.70
   3  -5   0  357.56   11.50
   2   3   0  345.57   11.60
   3  -5   0  343.97   11.70
   3  -5   0  353.86   11.40
  -5   2   0  341.07   11.50
   2   3   0  341.67   11.20
   2   3   0  341.77   11.30
  -5   2   0  343.07   11.20
   3  -5   0  350.36   11.00
   2   3   0  344.67   11.60
  -5   2   0  346.67   11.70
  -2  -3   0  341.87   11.70
  -3   5   0  348.17   11.40
  -3   5   0  341.07   11.40
  -3   5   0  344.97   11.60
  -2  -3   0  341.77   11.50
  -2  -3   0  348.37   11.40
  -2  -3   0  348.57   11.20
   5  -2   0  333.17   11.20
   5  -2   0  352.16   11.70
  -3   5   0  356.86   11.00
  -5   3   0  169.38    6.70
   2  -5   0  179.28    6.80
   2  -5   0  176.88    6.60
   2  -5   0  178.78    6.30
  -5   3   0  173.08    6.50
   3   2   0  173.88    6.70
   2  -5   0  172.58    6.60
  -5   3   0  180.68    6.80
   3   2   0  176.08    6.80
  -3  -2   0  174.78    6.40
   5  -3   0  172.68    6.70
  -3  -2   0  176.98    6.90
  -2   5   0  175.78    6.70
  -3  -2   0  179.88    6.60
  -2   5   0  176.38    6.30
  -3  -2   0  174.48    6.70
   5  -3   0  174.38    6.80
  -2   5   0  171.18    6.50
   5  -3   0  174.18    6.50
   4   1   0 1088.79   32.50
  -5   4   0 1095.99   32.30
   1  -5   0 1085.89   32.10
   4   1   0 1099.29   32.40
  -5   4   0 1076.59   32.30
   1  -5   0 1111.19   31.90
   5  -4   0 1063.49   32.30
   5  -4   0 1076.99   32.10
  -1   5   0 1120.79   32.50
  -1   5   0 1055.99   32.10
  -4  -1   0 1081.79   32.50
  -4  -1   0 1113.69   32.40
   5   0   0  670.13   20.10
   0  -5   0  630.94   20.00
  -5   5   0  625.34   19.00
   0  -5   0  598.04   20.00
  -5   5   0  645.94   19.70
  -5   5   0  617.94   19.80
   5  -5   0  651.33   19.80
   5  -5   0  609.44   19.00
   0   5   0  649.43   19.50
  -5   0   0  641.74   19.90
  -5   0   0  618.44   20.10
   0   5   0  645.64   19.70
  -5   0   0  652.33   19.60
   5  -5   0  627.74   20.00
   5  -6   0  113.89    4.70
   5  -6   0  114.19    5.30
   5  -6   0  114.09    5.20
   1   5   0  115.29    5.40
   1   5   0  118.99    5.20
   1   5   0  123.69    5.50
   5  -6   0  116.09    5.60
  -6   1   0  122.19    5.20
  -6   1   0  116.19    5.50
  -6   1   0  111.29    5.30
   1   5   0  124.09    5.30
  -5   6   0  117.19    5.40
  -1  -5   0  113.99    5.20
   6  -1   0  124.89    5.20
  -1  -5   0  118.49    5.60
  -5   6   0  117.49    4.70
  -5   6   0  115.69    5.30
   6  -1   0  121.49    5.50
  -5   6   0  107.79    5.20
  -1  -5   0  124.89    5.20
   6  -1   0  127.39    5.70
   2   4   0   17.70    1.80
  -6   2   0   17.60    1.90
   2   4   0   18.90    1.80
  -6   2   0   15.40    1.60
   4  -6   0   15.10    2.10
   2   4   0   17.50    1.70
   4  -6   0   16.40    1.80
   4  -6   0   18.50    1.60
   2   4   0   15.70    1.60
   4  -6   0   19.10    1.80
  -6   2   0   19.10    2.10
  -2  -4   0   18.90    1.80
  -2  -4   0   14.30    2.00
  -4   6   0   17.30    1.80
  -4   6   0   16.60    1.70
   6  -2   0   14.90    2.00
  -2  -4   0   17.10    1.70
   6  -2   0   17.00    1.70
  -4   6   0   18.80    1.50
   6  -2   0   18.00    2.20
  -2  -4   0   15.70    2.10
  -4   6   0   17.80    2.20
   3  -6   0 1131.99   34.00
   3  -6   0 1118.29   33.20
   3   3   0 1104.39   34.70
   3   3   0 1134.59   33.90
   3  -6   0 1123.39   33.70
   3  -6   0 1149.89   33.70
   3   3   0 1101.79   34.00
  -6   3   0 1215.88   34.90
  -6   3   0 1122.89   33.90
  -3   6   0 1105.09   33.60
   6  -3   0 1122.39   34.00
   6  -3   0 1137.89   33.50
  -3  -3   0 1142.89   34.10
  -3  -3   0 1132.49   32.10
  -3   6   0 1156.28   34.00
  -3  -3   0 1134.69   33.50
   4   2   0  164.88    6.80
   2  -6   0  164.98    6.50
   2  -6   0  158.78    6.80
  -6   4   0  155.38    6.60
   2  -6   0  165.88    6.30
   2  -6   0  165.38    6.60
  -6   4   0  159.78    6.70
  -6   4   0  161.88    6.40
  -2   6   0  167.58    6.80
  -2   6   0  165.98    6.20
   6  -4   0  168.68    6.80
  -4  -2   0  157.28    6.80
  -2   6   0  165.28    6.50
  -4  -2   0  161.98    6.50
  -4  -2   0  166.08    6.80
   6  -4   0  156.58    6.70
   6  -4   0  172.58    6.60
  -6   5   0    1.10    0.60
  -6   5   0    2.50    1.00
   5   1   0    1.30    1.00
   5   1   0    0.30    0.60
  -6   5   0    2.40    0.90
   1  -6   0    3.30    1.00
   1  -6   0    4.20    1.30
   1  -6   0    2.40    1.00
  -6   5   0    2.80    0.90
   6  -5   0    2.30    1.10
  -5  -1   0    3.40    1.20
  -1   6   0    4.00    1.00
   6  -5   0    1.90    0.90
  -5  -1   0    1.10    0.90
  -1   6   0    2.70    1.00
  -1   6   0    2.10    0.90
  -5  -1   0    2.40    0.90
   6  -5   0    1.10    0.80
  -6   6   0  527.65   17.40
  -6   6   0  524.95   17.20
   0  -6   0  532.15   17.30
  -6   6   0  535.95   16.40
   6   0   0  525.05   17.60
   0  -6   0  527.45   17.70
   0  -6   0  539.75   17.00
   6   0   0  574.94   17.80
  -6   6   0  520.45   17.40
   6  -6   0  505.05   16.40
   0   6   0  544.35   17.10
  -6   0   0  555.64   17.60
  -6   0   0  539.45   17.80
   0   6   0  543.65   17.20
   6  -6   0  529.85   17.70
   0   6   0  514.25   17.50
   6  -6   0  521.85   17.20
   6  -6   0  523.55   17.40
  -6   0   0  518.75   17.00
  -7   1   0  113.99    5.20
   1   6   0  105.39    5.10
  -7   1   0  116.59    5.80
   6  -7   0  119.49    5.50
   1   6   0  109.99    5.60
   6  -7   0  113.09    4.90
   6  -7   0  114.49    5.60
   1   6   0  121.99    5.70
   1   6   0  115.09    5.40
   6  -7   0  112.59    5.80
  -7   1   0  102.69    5.40
   7  -1   0  103.69    5.60
  -6   7   0  118.79    5.60
  -6   7   0  109.49    5.50
   7  -1   0  113.19    5.20
  -6   7   0  117.59    4.80
  -1  -6   0  111.99    5.80
   7  -1   0  111.49    5.60
  -1  -6   0  113.99    5.40
  -6   7   0  107.29    5.40
  -1  -6   0  111.99    5.20
   2   5   0  929.31   29.70
   5  -7   0  972.20   29.60
  -7   2   0  914.81   29.70
   2   5   0  948.91   29.20
  -7   2   0  941.61   29.60
   2   5   0  957.00   29.70
  -7   2   0  962.90   29.20
   5  -7   0  979.20   28.80
   2   5   0  971.40   27.50
   5  -7   0  953.00   29.90
   5  -7   0  950.10   29.40
  -5   7   0  957.30   29.70
  -2  -5   0  971.90   29.20
  -5   7   0  979.40   29.50
  -5   7   0  951.90   29.50
   7  -2   0 1044.30   30.40
   7  -2   0  978.20   29.90
  -2  -5   0  977.30   29.50
  -2  -5   0  977.10   30.00
  -5   7   0 1010.90   28.70
   7  -2   0  971.70   29.80
  -2  -5   0  928.91   29.90
   3   4   0  687.43   22.50
   4  -7   0  701.23   22.40
  -7   3   0  720.63   22.60
   3   4   0  672.43   22.40
   4  -7   0  707.83   21.80
  -7   3   0  725.03   22.10
   4  -7   0  713.23   22.80
   4  -7   0  712.93   22.30
  -7   3   0  715.03   22.70
   7  -3   0  718.03   22.70
   7  -3   0  742.93   23.10
  -3  -4   0  737.83   22.40
  -4   7   0  680.93   22.20
  -4   7   0  703.43   21.60
  -3  -4   0  713.33   22.00
  -3  -4   0  728.23   20.60
  -3  -4   0  716.33   22.80
   7  -3   0  757.32   22.80
  -4   7   0  661.23   22.20
  -4   7   0  710.03   22.50
  -3  -4   0  705.43   22.60
  -7   4   0   62.09    3.80
  -7   4   0   61.69    3.70
   4   3   0   61.39    3.80
   3  -7   0   63.19    3.70
   4   3   0   60.29    3.80
   4   3   0   62.79    3.80
   3  -7   0   58.39    3.60
   3  -7   0   59.69    3.90
   3  -7   0   59.99    3.30
  -7   4   0   62.49    3.50
  -4  -3   0   61.09    3.70
   7  -4   0   56.99    3.70
  -4  -3   0   57.79    3.50
   7  -4   0   63.19    3.60
  -3   7   0   66.89    3.80
  -4  -3   0   58.09    3.40
   7  -4   0   63.79    3.90
  -3   7   0   63.39    3.30
  -3   7   0   57.59    3.50
  -4  -3   0   62.79    4.00
   5   2   0  114.39    5.50
   5   2   0  108.69    5.50
  -7   5   0  109.29    5.20
  -7   5   0  103.59    4.60
  -7   5   0  106.99    5.30
   2  -7   0  116.19    5.40
   2  -7   0  119.19    5.70
   2  -7   0  111.89    5.30
   5   2   0  108.19    3.90
  -7   5   0  113.09    5.50
   2  -7   0  117.29    5.10
  -5  -2   0  119.29    5.60
  -5  -2   0  109.19    5.00
  -2   7   0  117.39    5.60
  -2   7   0  112.69    5.20
  -2   7   0  117.59    5.10
   7  -5   0  107.29    5.40
   7  -5   0  105.29    5.10
  -5  -2   0  110.69    5.60
  -5  -2   0  114.79    5.30
   7  -5   0  114.89    5.60
  -7   6   0    3.80    1.20
  -7   6   0    4.30    1.40
   1  -7   0    4.80    1.40
   6   1   0    5.00    1.40
  -7   6   0    3.00    0.90
   1  -7   0    5.70    0.50
   1  -7   0    4.30    1.20
   1  -7   0    4.80    1.30
  -7   6   0    3.80    1.30
   6   1   0    4.00    1.30
   7  -6   0    4.20    1.30
   7  -6   0    3.90    1.20
  -6  -1   0    2.90    1.20
  -1   7   0    4.50    1.30
  -1   7   0    5.50    1.40
   7  -6   0    3.60    1.10
  -1   7   0    5.10    1.30
  -6  -1   0    5.90    1.30
  -6  -1   0    3.90    1.40
  -6  -1   0    5.10    1.20
   7   0   0  736.93   23.50
   7   0   0  710.23   23.50
   0  -7   0  683.43   22.90
  -7   7   0  729.13   23.20
   0  -7   0  721.53   23.50
  -7   7   0  723.43   23.00
   0  -7   0  731.73   22.80
  -7   7   0  754.12   22.10
  -7   7   0  721.93   23.30
   0   7   0  743.13   23.50
   7  -7   0  746.23   23.40
   7  -7   0  682.73   22.00
  -7   0   0  721.93   23.60
   0   7   0  743.63   22.90
   0   7   0  723.73   23.00
  -7   0   0  728.03   22.80
  -7   0   0  737.93   23.40
   7  -7   0  710.63   23.50
   7  -7   0  710.33   23.00
   7  -8   0   20.10    2.70
   1   7   0   16.90    2.50
  -8   1   0   17.90    2.80
   1   7   0   17.10    2.60
   7  -8   0   18.20    2.60
   7  -8   0   14.80    2.40
   1   7   0   18.30    2.50
   1   7   0   14.20    2.20
  -8   1   0   16.80    2.60
  -8   1   0   17.50    2.40
   8  -1   0   14.10    2.40
  -1  -7   0   14.30    2.30
  -7   8   0   15.40    1.60
  -7   8   0   16.40    2.50
  -1  -7   0   13.30    2.10
  -1  -7   0   16.50    2.60
  -7   8   0   16.40    2.40
   8  -1   0   14.00    2.40
  -7   8   0   21.10    2.80
  -8   2   0  224.48    8.60
   2   6   0  212.48    6.60
  -8   2   0  200.28    8.90
   6  -8   0  207.98    8.70
   2   6   0  219.58    9.10
  -8   2   0  220.28    9.30
   2   6   0  211.28    8.70
   2   6   0  216.28    8.60
   2   6   0  220.58    9.10
   6  -8   0  218.98    9.30
   6  -8   0  226.08    9.00
   6  -8   0  224.28    8.90
  -2  -6   0  228.78    9.40
   8  -2   0  223.98    8.60
  -2  -6   0  221.08    8.80
  -6   8   0  227.78    8.90
  -2  -6   0  219.18    8.60
  -6   8   0  225.58    8.10
   8  -2   0  214.28    9.20
  -6   8   0  217.78    9.00
  -6   8   0  206.38    8.70
   8  -2   0  223.68    9.20
  -2  -6   0  215.88    9.30
   3   5   0  373.86   13.50
  -8   3   0  380.66   13.70
   3   5   0  377.76   13.20
   5  -8   0  393.36   13.50
   5  -8   0  380.16   13.80
   5  -8   0  366.16   13.20
  -8   3   0  372.96   13.50
  -8   3   0  383.76   13.10
   3   5   0  371.56   13.60
   5  -8   0  379.66   12.70
  -5   8   0  383.56   13.50
  -3  -5   0  366.26   13.20
  -5   8   0  377.06   13.30
  -5   8   0  383.16   12.60
  -3  -5   0  386.66   13.90
   8  -3   0  369.16   13.60
   8  -3   0  379.16   13.70
  -5   8   0  371.16   13.50
   8  -3   0  369.16   13.10
  -3  -5   0  369.56   11.60
  -3  -5   0  370.36   13.00
  -8   4   0 2214.18   64.49
   4   4   0 2165.88   64.59
   4  -8   0 2216.78   64.29
   4  -8   0 2242.28   64.29
  -4   8   0 2194.78   64.49
   5   3   0   70.79    4.40
   3  -8   0   70.29    3.90
   3  -8   0   65.49    4.40
   3  -8   0   67.19    4.10
   5   3   0   75.69    4.50
  -8   5   0   68.69    4.00
  -8   5   0   72.19    4.40
   3  -8   0   66.09    4.10
  -8   5   0   69.09    4.30
  -5  -3   0   70.49    4.20
   8  -5   0   77.59    4.50
   8  -5   0   68.49    4.00
  -3   8   0   68.59    4.30
  -3   8   0   66.79    4.00
  -5  -3   0   71.69    3.90
  -5  -3   0   69.29    4.20
   8  -5   0   69.29    4.30
  -3   8   0   66.49    3.70
  -5  -3   0   69.59    4.50
   2  -8   0  535.85   18.60
   6   2   0  555.34   16.20
  -8   6   0  555.94   18.40
   6   2   0  542.35   18.40
  -8   6   0  558.54   18.40
  -8   6   0  532.55   17.10
   2  -8   0  546.65   18.10
   2  -8   0  548.15   18.20
   6   2   0  529.85   18.50
   2  -8   0  546.95   17.80
  -8   6   0  558.94   18.10
  -6  -2   0  557.04   17.70
   8  -6   0  535.75   18.40
   8  -6   0  533.45   18.00
  -6  -2   0  564.64   18.80
  -6  -2   0  533.55   18.00
  -2   8   0  530.25   18.40
  -2   8   0  540.65   17.70
  -2   8   0  546.05   18.00
   8  -6   0  551.74   18.60
  -6  -2   0  536.25   18.40
  -8   7   0   15.00    2.30
   7   1   0   18.30    2.70
   1  -8   0   15.20    2.30
  -8   7   0   18.00    2.60
  -8   7   0   15.80    1.90
   7   1   0   15.00    1.30
   1  -8   0   17.50    2.30
   1  -8   0   13.90    2.50
  -8   7   0   11.60    2.10
   7   1   0   15.40    2.60
  -1   8   0   12.70    2.00
  -7  -1   0   14.10    2.40
  -1   8   0   14.10    2.20
   8  -7   0   17.10    2.50
  -7  -1   0   17.60    2.80
  -7  -1   0   10.70    1.90
   8  -7   0   10.90    2.20
  -1   8   0   17.50    2.60
  -7  -1   0   14.90    2.00
   8  -7   0   12.60    2.30
  -8   8   0  113.29    4.90
   0  -8   0  117.09    5.80
  -8   8   0  108.59    5.70
   8   0   0  114.49    6.10
  -8   8   0  109.89    5.90
   8   0   0   96.09    5.80
   0  -8   0  118.59    5.70
   0  -8   0  108.09    6.00
  -8   8   0  111.19    5.90
  -8   0   0  104.79    5.50
   8  -8   0  113.39    5.80
   0   8   0  112.29    5.70
   8  -8   0  109.59    5.90
   8  -8   0  117.29    6.30
  -8   0   0   99.79    5.80
   0   8   0   99.99    5.80
  -8   0   0  108.29    6.10
   0   8   0  112.69    5.60
  -9   1   0   28.60    2.70
  -9   1   0   29.90    3.10
   1   8   0   31.90    3.10
   8  -9   0   26.40    3.60
   1   8   0   38.30    3.00
   8  -9   0   27.20    2.40
   8  -9   0   34.10    3.20
   1   8   0   33.60    3.00
   1   8   0   32.90    3.20
   8  -9   0   29.00    3.00
  -9   1   0   24.10    3.60
  -8   9   0   33.90    3.10
  -8   9   0   31.20    2.40
  -1  -8   0   32.60    3.00
  -1  -8   0   31.80    3.30
  -8   9   0   33.40    3.20
   9  -1   0   33.20    3.20
  -8   9   0   24.50    2.80
  -1  -8   0   35.50    3.00
   9  -1   0   31.10    3.30
   7  -9   0  781.92   24.70
   2   7   0  797.42   25.50
   2   7   0  819.92   26.10
   7  -9   0  803.42   25.90
   7  -9   0  782.22   25.60
  -9   2   0  801.02   26.30
   7  -9   0  816.22   26.40
  -9   2   0  782.62   25.90
   2   7   0  758.62   25.90
   2   7   0  798.42   25.50
  -9   2   0  793.22   25.30
  -7   9   0  816.42   24.50
   9  -2   0  785.72   26.10
  -2  -7   0  794.22   25.30
  -7   9   0  801.52   25.80
   9  -2   0  822.82   26.30
  -2  -7   0  821.62   26.50
  -2  -7   0  818.22   25.80
  -7   9   0  817.52   25.80
  -2  -7   0  799.52   26.30
   9  -2   0  786.92   25.30
  -7   9   0  778.12   25.90
  -9   3   0 1007.60   32.70
   3   6   0 1042.80   30.10
   6  -9   0 1037.40   32.50
  -9   3   0 1014.30   32.10
  -9   3   0 1085.89   33.20
   3   6   0  999.90   32.80
   3   6   0 1047.70   32.40
   6  -9   0 1048.80   31.80
   3   6   0 1038.80   32.80
   6  -9   0 1055.79   33.30
   6  -9   0 1019.70   32.70
   9  -3   0 1041.50   32.30
  -3  -6   0 1071.19   32.30
  -3  -6   0 1061.39   32.60
  -6   9   0 1064.69   31.50
   9  -3   0 1101.89   33.20
  -6   9   0 1069.59   32.90
  -3  -6   0 1045.40   33.30
  -6   9   0 1068.09   32.60
  -6   9   0 1063.39   32.70
   9  -3   0 1057.99   33.10
   4   5   0   12.90    2.40
   5  -9   0   13.90    2.50
  -9   4   0    9.80    2.10
  -9   4   0    8.30    1.90
   5  -9   0   18.20    2.70
   4   5   0   16.60    2.60
  -9   4   0   10.20    1.90
   5  -9   0   12.10    1.90
   5  -9   0   12.40    2.20
   9  -4   0   12.80    2.30
  -4  -5   0   13.00    1.00
   9  -4   0   12.40    2.30
  -4  -5   0   11.00    2.00
  -5   9   0   11.00    2.10
   9  -4   0   13.60    2.20
  -5   9   0   14.10    2.40
  -5   9   0   12.70    1.90
  -4  -5   0   16.20    2.60
  -4  -5   0   13.40    2.20
   4  -9   0    0.90    1.20
  -9   5   0    3.40    1.20
   4  -9   0    0.90    0.90
   4  -9   0    3.00    1.30
   5   4   0    1.70    1.10
  -9   5   0    2.90    1.20
   5   4   0    2.90    1.30
   4  -9   0    1.40    1.10
   5   4   0    0.60    1.10
  -9   5   0    1.80    1.20
  -4   9   0    1.40    1.10
   9  -5   0    1.80    1.10
  -4   9   0    1.20    0.80
  -4   9   0    0.40    0.90
   9  -5   0    2.60    1.30
   9  -5   0    0.60    1.00
  -5  -4   0    2.60    1.20
  -5  -4   0    0.50    1.10
  -5  -4   0   -0.60    0.90
  -5  -4   0   -0.60    0.70
   6   3   0   87.19    5.20
  -9   6   0   80.89    4.10
   3  -9   0   86.59    4.50
  -9   6   0   81.69    4.90
   3  -9   0   75.69    4.70
   6   3   0   78.99    5.00
   3  -9   0   89.79    5.40
  -9   6   0   80.09    4.60
  -9   6   0   90.09    5.20
   3  -9   0   80.49    4.80
  -6  -3   0   79.09    4.60
   9  -6   0   71.09    4.50
  -6  -3   0   75.19    4.80
  -3   9   0   78.69    4.30
  -6  -3   0   74.19    4.30
  -3   9   0   82.39    5.00
   9  -6   0   80.29    4.90
  -6  -3   0   77.99    5.10
  -3   9   0   83.49    4.70
   9  -6   0   79.99    5.10
  -9   7   0   17.70    1.80
   2  -9   0   16.10    2.40
  -9   7   0   20.80    2.80
   7   2   0   18.30    1.40
   2  -9   0   16.00    2.70
   2  -9   0   18.60    2.70
   2  -9   0   17.00    1.10
   7   2   0   13.40    2.50
   7   2   0   17.70    2.80
  -9   7   0   23.40    3.20
   2  -9   0   20.10    2.70
  -9   7   0   21.50    3.00
  -7  -2   0   21.30    3.10
  -2   9   0   22.30    2.90
   9  -7   0   15.50    2.60
  -7  -2   0   19.40    2.50
  -7  -2   0   13.80    2.30
   9  -7   0   18.70    2.60
  -7  -2   0   17.80    2.70
  -2   9   0   15.70    2.30
   9  -7   0   15.90    2.70
  -7  -2   0   19.80    2.70
  -2   9   0   23.00    3.10
   8   1   0  415.16   15.70
   1  -9   0  419.66   15.80
   1  -9   0  395.46   15.00
   8   1   0  436.66   15.70
  -9   8   0  427.16   15.40
   1  -9   0  428.06   14.90
  -9   8   0  424.86   15.40
  -9   8   0  426.76   15.10
   8   1   0  419.66   13.30
  -9   8   0  417.26   13.90
  -8  -1   0  425.26   15.60
  -1   9   0  432.56   15.10
  -1   9   0  388.36   15.30
  -8  -1   0  450.95   15.10
   9  -8   0  431.86   15.90
   9  -8   0  409.46   15.40
  -8  -1   0  421.36   14.50
  -1   9   0  444.86   15.00
   9  -8   0  434.76   15.30
  -8  -1   0  383.46   15.50
   0  -9   0   27.40    3.30
  -9   9   0   19.60    2.90
   0  -9   0   22.50    3.20
   9   0   0   23.30    3.20
   9   0   0   26.30    3.70
  -9   9   0   23.20    3.20
   0  -9   0   21.10    3.20
  -9   9   0   24.00    2.20
  -9   9   0   19.20    3.00
  -9   0   0   25.90    3.50
   0   9   0   24.40    2.60
   9  -9   0   21.20    2.90
  -9   0   0   27.70    3.60
   0   9   0   23.70    3.00
   9  -9   0   27.80    3.00
  -9   0   0   23.90    2.60
   9  -9   0   26.30    3.60
   0   9   0   21.20    3.20
 -10   1   0   18.10    2.80
   1   9   0   18.40    3.00
   1   9   0   18.90    2.90
   1   9   0   20.60    3.20
   1   9   0   17.80    2.80
 -10   1   0   19.90    3.20
   9 -10   0   19.20    2.50
   9 -10   0   22.60    3.20
   9 -10   0   25.60    3.60
 -10   1   0   23.60    3.50
   9 -10   0   20.50    3.50
  -1  -9   0   18.90    3.20
  -9  10   0   21.40    3.10
  10  -1   0   16.20    2.90
  -9  10   0   21.40    3.20
  -1  -9   0   25.00    3.30
  -9  10   0   19.70    2.10
  10  -1   0   20.60    3.40
  -1  -9   0   18.00    2.80
  -9  10   0   21.20    3.20
 -10   2   0   18.50    3.00
   2   8   0   16.30    2.60
   2   8   0   15.60    2.60
   2   8   0   14.20    2.70
   8 -10   0   16.10    2.80
 -10   2   0   18.00    2.60
   8 -10   0   16.30    2.80
   8 -10   0   18.40    2.40
   2   8   0   12.80    2.60
   8 -10   0   14.60    2.70
 -10   2   0   16.90    2.90
  -2  -8   0   15.70    2.90
  10  -2   0   16.10    3.00
  -8  10   0   15.30    2.70
  -2  -8   0   19.20    3.10
  10  -2   0   14.30    2.70
  -8  10   0   19.20    3.00
  -2  -8   0   17.40    2.80
  -8  10   0   19.10    2.30
  10  -2   0   18.30    2.80
  -2  -8   0   16.80    2.50
  -8  10   0   20.50    3.00
   3   7   0  300.47   12.20
   7 -10   0  295.67   11.10
   3   7   0  299.57   11.70
   3   7   0  299.07    9.20
   3   7   0  302.47   12.20
 -10   3   0  286.17   12.00
   7 -10   0  328.97   12.80
   7 -10   0  299.87   11.80
 -10   3   0  311.27   11.60
   7 -10   0  296.27   12.00
 -10   3   0  291.17   12.30
  -7  10   0  290.47   11.80
  -3  -7   0  291.17   11.80
  10  -3   0  308.27   12.40
  -3  -7   0  298.07   11.50
  -7  10   0  308.17   10.90
  -7  10   0  310.67   12.10
  10  -3   0  324.77   12.60
  -7  10   0  286.07   11.90
  10  -3   0  304.37   11.60
 -10   4   0  414.06   15.50
   4   6   0  441.66   13.10
   6 -10   0  416.76   14.50
 -10   4   0  420.46   14.90
 -10   4   0  424.96   15.70
   4   6   0  397.46   15.40
   6 -10   0  430.26   16.00
   6 -10   0  412.86   15.30
   6 -10   0  422.36   15.30
   4   6   0  413.36   15.60
  10  -4   0  408.76   14.90
  10  -4   0  413.36   15.60
  -6  10   0  419.56   15.50
  -4  -6   0  408.96   15.80
  -4  -6   0  415.86   14.80
  -4  -6   0  430.26   15.30
  -4  -6   0  434.36   12.90
  -6  10   0  420.76   15.20
  -6  10   0  417.06   14.20
  10  -4   0  428.46   15.70
   5   5   0   88.69    5.30
   5   5   0   88.79    5.40
   5 -10   0   76.09    4.90
   5 -10   0   75.49    5.20
 -10   5   0   75.79    4.90
 -10   5   0   74.19    5.00
   5 -10   0   83.99    5.00
   5 -10   0   80.59    4.50
 -10   5   0   79.29    4.70
  -5  -5   0   82.39    5.20
  10  -5   0   92.89    5.50
  -5  -5   0   80.69    4.70
  -5  10   0   75.59    4.80
  -5  10   0   77.09    5.10
  -5  -5   0   83.99    5.00
  10  -5   0   80.89    5.20
  -5  10   0   83.89    4.50
  -5  -5   0   85.09    5.50
  10  -5   0   77.39    4.70
   4 -10   0 1151.58   36.10
   6   4   0 1210.88   36.60
   4 -10   0 1155.08   35.40
   4 -10   0 1217.28   36.90
 -10   6   0 1140.49   36.20
   6   4   0 1123.89   36.40
   6   4   0 1120.09   36.30
 -10   6   0 1125.69   34.70
 -10   6   0 1192.48   35.80
 -10   6   0 1126.69   36.30
   4 -10   0 1181.08   36.10
  -4  10   0 1193.58   35.30
  -6  -4   0 1199.68   36.50
  10  -6   0 1134.89   36.50
  -6  -4   0 1137.99   36.80
  -6  -4   0 1171.98   35.50
  -4  10   0 1177.18   35.90
  10  -6   0 1154.68   36.50
  -6  -4   0 1129.79   35.90
  -4  10   0 1153.08   36.30
  10  -6   0 1151.08   35.80
   3 -10   0  588.34   20.80
   3 -10   0  591.84   20.30
 -10   7   0  578.94   20.40
 -10   7   0  597.64   20.00
 -10   7   0  589.94   20.50
   7   3   0  600.94   20.70
   3 -10   0  609.24   19.80
   3 -10   0  618.44   20.40
   7   3   0  597.34   20.60
 -10   7   0  562.24   18.80
  -3  10   0  612.54   20.70
  -3  10   0  610.54   19.70
  -3  10   0  553.44   19.80
  -7  -3   0  600.94   21.00
  10  -7   0  615.04   21.00
  10  -7   0  586.64   20.60
  -7  -3   0  588.44   20.50
  10  -7   0  563.84   20.00
  -7  -3   0  586.44   20.10
  -7  -3   0  609.74   19.70
 -10   8   0  718.83   23.70
 -10   8   0  703.53   23.60
   2 -10   0  673.83   19.90
   2 -10   0  675.53   23.90
   2 -10   0  698.93   23.30
   2 -10   0  697.23   23.40
   2 -10   0  679.33   22.80
   8   2   0  676.33   23.80
 -10   8   0  676.13   23.10
   8   2   0  708.33   20.90
 -10   8   0  688.63   21.90
   8   2   0  719.63   23.90
  -2  10   0  716.33   23.30
  10  -8   0  695.63   23.70
  -8  -2   0  725.13   23.20
  -2  10   0  721.43   22.90
  -8  -2   0  712.53   23.80
  -8  -2   0  701.13   23.30
  -8  -2   0  687.03   24.10
  10  -8   0  712.23   24.10
  10  -8   0  712.93   23.40
  -8  -2   0  719.73   22.80
  -2  10   0  713.53   23.80
   9   1   0   46.50    4.30
 -10   9   0   70.29    4.70
   1 -10   0   57.19    4.10
   1 -10   0   68.29    5.00
 -10   9   0   56.89    4.50
   1 -10   0   64.49    4.40
   9   1   0   56.69    4.70
 -10   9   0   64.19    3.70
 -10   9   0   54.49    4.30
   9   1   0   59.19    3.20
   1 -10   0   65.29    4.60
  -1  10   0   76.99    4.60
  -1  10   0   63.29    4.40
  -9  -1   0   61.29    4.70
  -9  -1   0   65.59    4.40
  -9  -1   0   55.89    3.90
  10  -9   0   63.99    4.70
  -9  -1   0   57.79    4.80
  10  -9   0   60.09    4.90
  -1  10   0   61.29    4.70
  10  -9   0   64.19    4.60
 -10  10   0  425.66   15.40
 -10  10   0  400.26   15.00
 -10  10   0  387.26   13.40
   0 -10   0  390.66   15.50
  10   0   0  373.96   15.20
   0 -10   0  407.16   15.80
  10   0   0  383.46   15.50
 -10   0   0  387.76   14.50
 -10   0   0  404.46   15.40
   0  10   0  394.96   14.80
  10 -10   0  406.26   15.10
  10 -10   0  390.76   16.50
 -10   0   0  378.86   15.50
 -10   0   0  387.26   14.00
   0  10   0  376.06   14.50
   0  10   0  373.46   16.50
  10 -10   0  408.36   15.80
 -11   1   0  377.16   15.10
  10 -11   0  357.76   13.10
 -11   1   0  348.97   13.80
   1  10   0  362.76   14.10
  10 -11   0  350.56   14.50
  10 -11   0  356.96   15.00
  10 -11   0  347.17   14.20
   1  10   0  362.36   14.70
   1  10   0  376.46   14.20
   1  10   0  353.56   14.50
 -11   1   0  364.16   15.90
 -10  11   0  385.66   14.60
  11  -1   0  368.46   14.90
  -1 -10   0  352.56   14.20
 -10  11   0  364.86   14.40
 -10  11   0  370.06   12.80
 -10  11   0  359.26   14.50
  -1 -10   0  354.46   15.00
  11  -1   0  376.06   15.10
  -1 -10   0  366.46   14.00
 -11   2   0   71.29    5.40
   2   9   0   68.59    4.80
   2   9   0   61.99    4.90
 -11   2   0   69.09    5.20
 -11   2   0   65.49    4.60
   2   9   0   77.99    5.00
   2   9   0   70.39    5.20
   9 -11   0   69.29    4.30
   9 -11   0   74.39    5.30
   9 -11   0   72.29    5.50
  -9  11   0   72.99    5.20
  -2  -9   0   67.99    4.70
  -2  -9   0   69.79    5.00
  -9  11   0   78.19    4.20
  11  -2   0   80.59    5.70
  -9  11   0   70.29    5.00
  -2  -9   0   81.29    5.60
  -9  11   0   62.29    4.90
  -2  -9   0   82.39    5.80
   3   8   0   88.59    5.90
 -11   3   0   94.99    6.10
   3   8   0   97.19    5.70
 -11   3   0   91.79    5.90
   8 -11   0   83.69    6.10
   8 -11   0   92.49    5.10
   8 -11   0   95.39    6.30
 -11   3   0  105.49    5.70
  11  -3   0  100.69    6.30
  -8  11   0   98.89    5.90
  -8  11   0   91.09    5.80
  11  -3   0   83.29    5.90
  -8  11   0   94.39    4.90
  11  -3   0   95.99    5.60
  -3  -8   0   94.09    6.30
 -11   4   0   31.10    4.00
 -11   4   0   26.10    3.60
   7 -11   0   30.20    3.80
   7 -11   0   26.80    3.60
   4   7   0   25.80    1.70
   7 -11   0   28.00    3.90
   7 -11   0   23.00    2.50
 -11   4   0   24.40    3.20
   4   7   0   29.60    3.90
   4   7   0   30.50    3.40
  11  -4   0   30.60    3.70
  -7  11   0   24.30    3.30
  -4  -7   0   27.30    2.90
  -4  -7   0   24.90    1.70
  -4  -7   0   26.80    3.60
  11  -4   0   28.20    3.90
  11  -4   0   24.60    3.60
  -7  11   0   26.20    3.60
  -4  -7   0   27.50    3.90
  -7  11   0   27.30    2.60
   6 -11   0  541.25   18.70
 -11   5   0  603.34   20.30
   5   6   0  551.64   19.90
   6 -11   0  545.45   19.60
 -11   5   0  581.74   19.30
   5   6   0  547.85   19.90
   6 -11   0  591.84   20.50
   6 -11   0  552.24   19.50
 -11   5   0  553.84   19.80
  11  -5   0  553.84   20.00
  -5  -6   0  527.95   19.40
  -6  11   0  580.64   19.60
  -5  -6   0  557.54   19.10
  11  -5   0  548.15   19.20
  -5  -6   0  579.14   20.50
  -6  11   0  563.04   18.50
  -6  11   0  518.15   19.60
  11  -5   0  578.64   20.20
   5 -11   0  123.49    7.10
   5 -11   0  119.39    6.00
 -11   6   0   98.99    6.20
 -11   6   0  124.29    6.90
   5 -11   0  116.79    6.50
   6   5   0  109.19    6.50
   6   5   0  127.09    6.90
 -11   6   0  112.59    6.10
   5 -11   0  104.69    6.30
  -6  -5   0  110.69    6.30
  -6  -5   0  127.29    6.90
  -5  11   0  115.79    5.80
  -5  11   0  115.59    6.30
  -5  11   0  108.59    6.40
  11  -6   0  118.89    6.90
  11  -6   0  122.19    6.80
  -6  -5   0  118.09    6.10
  -6  -5   0  123.09    7.20
  11  -6   0  120.49    6.40
 -11   7   0  479.55   17.70
   4 -11   0  522.65   17.60
 -11   7   0  496.05   18.30
 -11   7   0  504.35   16.80
   7   4   0  523.85   18.70
   7   4   0  492.75   18.60
   4 -11   0  527.65   19.00
 -11   7   0  528.75   18.60
   4 -11   0  500.65   18.10
   4 -11   0  508.25   18.30
   7   4   0  513.55   18.60
  -7  -4   0  481.85   18.70
  -7  -4   0  510.45   18.20
  -4  11   0  509.55   18.00
  11  -7   0  497.05   17.90
  -7  -4   0  510.75   17.60
  -4  11   0  519.65   17.40
  11  -7   0  526.25   18.90
  11  -7   0  520.15   18.60
  -7  -4   0  495.95   18.40
  -4  11   0  494.55   18.40
   8   3   0    0.20    1.30
   3 -11   0    4.10    1.80
 -11   8   0    0.70    0.90
 -11   8   0    2.50    1.50
 -11   8   0    0.90    1.40
 -11   8   0    4.70    2.10
   3 -11   0    2.70    0.70
   3 -11   0    3.10    1.50
   3 -11   0    1.10    1.10
   8   3   0    2.70    1.70
  -8  -3   0    1.70    1.80
  -3  11   0    1.50    1.40
  -3  11   0    3.60    1.60
  11  -8   0    3.50    1.80
  -8  -3   0    5.20    1.60
  -8  -3   0    0.00    1.10
  -8  -3   0    2.80    1.60
  11  -8   0    2.00    1.50
   9   2   0   16.10    3.00
 -11   9   0   12.60    2.00
   2 -11   0    9.70    2.30
   2 -11   0    6.70    2.00
 -11   9   0    9.90    2.30
   2 -11   0    6.90    2.30
   9   2   0   11.10    1.20
 -11   9   0   16.20    3.00
   9   2   0    8.40    2.40
 -11   9   0    8.90    2.40
  11  -9   0    7.20    2.00
  -9  -2   0   10.40    2.90
  -2  11   0   12.90    2.30
  11  -9   0   10.10    2.40
  11  -9   0    7.70    2.30
  -9  -2   0   10.50    2.40
  -2  11   0   10.60    2.40
  -9  -2   0   11.30    2.40
  -2  11   0    9.10    2.20
  -9  -2   0   10.60    2.10
  -9  -2   0   10.50    2.40
  10   1   0  697.23   20.90
   1 -11   0  656.33   23.20
   1 -11   0  656.33   23.00
  10   1   0  665.93   23.90
   1 -11   0  651.83   23.80
 -11  10   0  653.63   21.40
 -11  10   0  656.73   23.40
 -11  10   0  695.13   23.50
   1 -11   0  654.73   22.70
  10   1   0  696.83   23.90
 -11  10   0  683.33   23.10
  11 -10   0  669.73   24.70
 -10  -1   0  671.93   22.30
 -10  -1   0  671.73   23.10
  11 -10   0  716.93   24.40
  -1  11   0  679.53   22.80
  -1  11   0  643.64   23.50
  11 -10   0  649.93   23.50
 -10  -1   0  710.63   24.30
 -10  -1   0  664.93   22.80
  -1  11   0  698.23   23.10
  11   0   0    7.10    2.20
   0 -11   0    6.10    2.20
 -11  11   0    7.00    2.30
 -11  11   0    5.60    1.50
   0 -11   0    4.50    1.70
 -11  11   0    7.90    2.20
  11   0   0   10.50    2.70
 -11  11   0    4.60    2.20
   0 -11   0    5.40    2.40
 -11   0   0    7.50    2.20
  11 -11   0    8.40    2.30
   0  11   0    8.90    2.40
   0  11   0    2.90    1.70
   0  11   0    4.20    1.80
 -11   0   0    5.90    2.40
 -11   0   0    5.60    1.60
   0  11   0    6.30    2.10
  11 -11   0    6.30    2.00
  11 -11   0    7.20    2.50
 -11   0   0    4.50    1.70
 -12   1   0   22.60    3.40
 -12   1   0   25.60    4.50
 -12   1   0   25.90    3.20
   1  11   0   23.80    3.70
   1  11   0   28.70    4.00
 -12   1   0   15.30    3.80
  11 -12   0   23.90    3.70
 -11  12   0   22.90    3.70
 -11  12   0   24.40    3.80
 -11  12   0   23.30    2.50
  12  -1   0   22.40    3.90
  12  -1   0   27.70    4.20
 -12   2   0  127.39    7.80
   2  10   0  147.09    8.10
   2  10   0  136.39    7.40
  10 -12   0  145.39    8.40
   2  10   0  147.99    7.60
  10 -12   0  134.39    7.80
  10 -12   0  138.49    6.70
 -12   2   0  128.49    7.10
   2  10   0  123.99    7.80
 -12   2   0  138.79    8.10
  10 -12   0  142.79    8.80
  12  -2   0  136.19    8.10
 -10  12   0  143.29    7.90
 -10  12   0  141.99    7.70
 -10  12   0  150.58    6.60
 -10  12   0  138.59    7.80
  -2 -10   0  131.29    8.10
  -2 -10   0  129.39    7.30
  -2 -10   0  144.89    8.40
  -2 -10   0  130.99    7.50
 -12   3   0   20.50    3.60
   9 -12   0   14.30    2.50
   9 -12   0   15.60    3.50
 -12   3   0   18.40    2.90
 -12   3   0   12.60    2.90
   3   9   0   18.40    3.30
   3   9   0   17.40    3.00
   9 -12   0   14.20    3.20
  -3  -9   0   14.20    3.10
  12  -3   0   23.80    3.40
  -9  12   0   16.30    3.20
  12  -3   0   17.50    3.40
  -9  12   0   20.70    2.70
  12  -3   0   13.70    3.20
  -9  12   0   16.60    3.00
   4   8   0   31.20    1.70
   8 -12   0   29.90    3.00
   4   8   0   34.90    4.40
 -12   4   0   31.60    3.30
   8 -12   0   33.70    4.20
   8 -12   0   29.40    4.10
 -12   4   0   37.60    4.00
   8 -12   0   30.40    4.30
 -12   4   0   29.60    4.00
   4   8   0   31.60    4.20
  -8  12   0   30.70    3.40
  -8  12   0   36.60    3.10
  12  -4   0   36.90    4.60
  -8  12   0   30.20    4.10
  -4  -8   0   28.50    4.00
  -4  -8   0   31.10    2.10
  -4  -8   0   34.60    4.70
  -4  -8   0   32.40    3.40
  12  -4   0   36.20    4.60
  12  -4   0   30.40    3.30
   5   7   0   59.29    3.00
   5   7   0   54.19    4.70
   5   7   0   48.30    4.50
   7 -12   0   58.49    4.60
   7 -12   0   56.09    4.80
   7 -12   0   50.99    4.00
 -12   5   0   61.69    4.50
 -12   5   0   62.39    4.90
 -12   5   0   58.59    4.80
   7 -12   0   57.69    4.70
  12  -5   0   62.49    5.00
  -7  12   0   57.49    4.70
  -5  -7   0   49.90    4.40
  12  -5   0   64.69    4.70
  -7  12   0   53.79    4.40
  -5  -7   0   54.29    5.00
  -7  12   0   59.89    4.00
  -5  -7   0   58.69    4.40
  12  -5   0   70.09    5.40
   6   6   0  992.40   32.00
   6 -12   0  952.90   30.60
 -12   6   0  959.00   31.70
 -12   6   0  979.60   32.00
   6   6   0  922.31   31.80
   6 -12   0  946.71   31.40
   6 -12   0  987.90   31.70
   6 -12   0  981.30   32.40
 -12   6   0  997.60   31.10
  12  -6   0  940.51   32.00
  -6  -6   0  966.10   31.50
  12  -6   0  933.81   31.10
  12  -6   0  987.40   32.30
  -6  -6   0  962.00   32.40
  -6  12   0 1003.30   30.40
  -6  12   0  973.20   31.30
  -6  12   0  974.90   31.80
  -6  -6   0  961.30   30.90
   5 -12   0  449.06   17.00
 -12   7   0  476.15   17.40
   5 -12   0  445.36   16.80
   5 -12   0  455.05   17.60
   7   5   0  456.55   17.40
 -12   7   0  426.86   15.30
   5 -12   0  435.56   16.10
   7   5   0  424.96   17.00
 -12   7   0  473.25   17.30
 -12   7   0  483.85   16.70
  -5  12   0  432.46   17.00
  -7  -5   0  453.45   16.30
  -7  -5   0  443.66   17.60
  -5  12   0  454.15   16.70
  -7  -5   0  435.06   17.10
  12  -7   0  434.66   16.50
  -7  -5   0  432.16   16.70
  -5  12   0  462.05   16.00
  12  -7   0  460.45   17.60
  12  -7   0  440.16   17.20
   8   4   0  824.42   27.20
   8   4   0  755.42   26.90
   4 -12   0  808.22   26.80
 -12   8   0  795.72   24.90
 -12   8   0  822.92   26.40
   4 -12   0  794.42   25.90
 -12   8   0  768.12   26.70
   4 -12   0  808.02   27.50
 -12   8   0  759.92   26.70
   4 -12   0  774.12   26.50
  -8  -4   0  806.82   26.60
  -8  -4   0  795.22   26.70
  -4  12   0  798.52   26.30
  -4  12   0  821.82   25.80
  -8  -4   0  790.22   27.00
  12  -8   0  805.12   27.40
  12  -8   0  770.32   26.30
  -8  -4   0  799.62   27.60
  -4  12   0  775.02   26.80
  12  -8   0  716.73   26.60
   3 -12   0  777.22   27.20
   3 -12   0  757.52   22.40
 -12   9   0  777.72   26.70
   9   3   0  785.02   27.00
   3 -12   0  776.22   27.30
   3 -12   0  776.02   26.40
 -12   9   0  776.52   26.10
 -12   9   0  798.52   28.30
 -12   9   0  790.82   24.70
   9   3   0  741.43   26.80
  -9  -3   0  800.12   27.50
  -3  12   0  779.12   26.10
  -9  -3   0  751.12   25.90
  -3  12   0  807.42   25.80
  12  -9   0  813.42   27.40
  -9  -3   0  810.42   27.10
   2 -12   0   75.29    5.60
 -12  10   0   90.89    6.00
  10   2   0   85.29    5.90
  10   2   0   75.99    5.70
  10   2   0   75.99    3.50
   2 -12   0   71.59    5.10
 -12  10   0   79.59    4.40
 -12  10   0   76.39    5.70
 -12  10   0   78.39    5.50
   2 -12   0   75.69    5.90
  -2  12   0   83.79    5.60
  12 -10   0   69.69    5.50
  -2  12   0   62.19    4.80
  12 -10   0   71.39    5.30
 -10  -2   0   72.89    5.30
 -10  -2   0   71.89    5.90
 -10  -2   0   81.39    5.40
  12 -10   0   68.49    5.80
 -10  -2   0   64.19    5.40
  -2  12   0   62.99    5.30
 -10  -2   0   74.69    5.50
 -12  11   0    5.80    2.20
   1 -12   0    8.90    2.10
  11   1   0   11.60    2.80
 -12  11   0   12.20    2.00
   1 -12   0   10.70    2.70
  11   1   0    4.50    2.30
 -12  11   0    9.40    2.60
  11   1   0    9.50    1.60
 -11  -1   0   11.80    2.30
  12 -11   0   11.80    2.90
  -1  12   0   10.10    2.50
  -1  12   0   11.80    2.70
 -11  -1   0   10.80    3.30
 -11  -1   0   12.20    2.60
  12   0   0   97.79    7.00
 -12  12   0  101.69    5.30
  12   0   0  107.69    5.20
 -12  12   0   97.39    6.70
   0 -12   0  113.99    7.50
 -12  12   0  100.89    7.70
   0  12   0  101.79    6.50
 -12   0   0   92.79    6.10
 -12   0   0   93.49    7.50
 -12   0   0   95.09    7.00
   0  12   0  101.59    6.90
 -12   0   0  104.29    5.90
  12 -12   0  100.79    7.10
   1  12   0    1.70    1.60
   1  12   0    1.60    1.60
 -13   1   0    1.00    1.50
 -13   1   0    2.10    1.90
 -13   1   0    1.80    1.30
   1  12   0    1.60    1.70
  12 -13   0    1.40    1.70
 -12  13   0    0.00    1.50
  -1 -12   0    0.80    1.60
 -12  13   0    1.10    2.00
  -1 -12   0    0.80    1.80
 -12  13   0    1.00    1.20
  13  -1   0    0.30    1.90
  11 -13   0   50.89    5.20
   2  11   0   51.39    4.80
 -13   2   0   52.99    4.40
 -13   2   0   48.70    5.00
  11 -13   0   41.40    3.70
   2  11   0   53.69    4.70
  -2 -11   0   53.49    5.20
  -2 -11   0   56.69    5.40
  13  -2   0   57.19    6.10
 -11  13   0   56.49    4.80
 -11  13   0   41.80    4.40
 -11  13   0   53.89    3.80
 -13   3   0  175.28    9.70
 -13   3   0  182.78    8.80
   3  10   0  164.38    9.20
  10 -13   0  177.98    9.90
  10 -13   0  169.08    8.10
 -13   3   0  147.69   10.00
  13  -3   0  186.78    9.90
 -10  13   0  189.48    9.60
 -10  13   0  164.48   10.10
 -10  13   0  193.08    8.00
 -13   4   0   58.09    5.10
   4   9   0   61.89    5.10
   9 -13   0   54.39    4.20
 -13   4   0   54.59    5.90
 -13   4   0   50.59    4.40
  13  -4   0   51.89    4.40
  -4  -9   0   64.89    6.50
  -9  13   0   51.09    3.90
  13  -4   0   58.19    5.30
  -4  -9   0   61.09    3.10
  -9  13   0   56.79    4.80
   8 -13   0  817.62   31.20
   8 -13   0  818.42   29.80
   5   8   0  823.52   30.10
   5   8   0  847.52   28.80
   8 -13   0  840.72   27.30
   8 -13   0  873.61   29.90
   5   8   0  828.32   24.80
 -13   5   0  823.42   27.70
 -13   5   0  834.02   28.80
  13  -5   0  844.72   29.00
  -5  -8   0  847.92   29.10
  13  -5   0  836.82   28.00
  -8  13   0  876.41   27.00
  13  -5   0  795.82   28.80
  -5  -8   0  851.21   29.50
  -8  13   0  833.42   28.10
  -5  -8   0  879.21   24.30
  -5  -8   0  838.42   29.80
   6   7   0   15.60    3.10
   6   7   0   14.60    3.10
   7 -13   0   13.00    3.10
 -13   6   0   14.80    3.20
   6   7   0   17.20    2.10
   7 -13   0   17.90    2.80
   7 -13   0    8.50    2.60
   7 -13   0   17.00    3.20
 -13   6   0   13.60    2.80
 -13   6   0   16.60    3.20
  13  -6   0    9.90    2.60
  -7  13   0   10.80    2.30
  -6  -7   0   16.10    2.70
  -7  13   0   11.60    2.80
  13  -6   0   11.30    2.90
  -6  -7   0   12.00    3.10
  -6  -7   0   13.50    2.90
  -7  13   0   10.20    2.70
  13  -6   0   11.30    2.70
   6 -13   0  208.88    9.30
 -13   7   0  218.08    9.60
   7   6   0  198.68   10.10
   6 -13   0  174.28    9.50
 -13   7   0  207.08   10.30
   6 -13   0  185.38    9.60
   7   6   0  194.48   10.10
   6 -13   0  202.78   11.30
 -13   7   0  194.08    9.80
  -6  13   0  207.78   10.20
  -7  -6   0  221.18   11.00
  13  -7   0  190.28   10.20
  -6  13   0  203.38    8.90
  -7  -6   0  193.88    9.30
  -7  -6   0  201.48    9.80
  13  -7   0  214.68   10.40
  -6  13   0  201.48    9.60
 -13   8   0  591.84   19.40
   5 -13   0  574.64   22.00
   8   5   0  600.34   21.60
 -13   8   0  544.45   21.10
   5 -13   0  603.64   22.60
 -13   8   0  591.74   20.70
 -13   8   0  566.84   21.40
   8   5   0  559.74   21.50
  -5  13   0  544.65   22.50
  13  -8   0  576.94   21.80
  13  -8   0  626.74   23.30
  -8  -5   0  569.54   21.40
  -5  13   0  621.24   20.30
  -5  13   0  595.34   20.80
  -8  -5   0  595.74   21.80
  -8  -5   0  573.64   23.70
  13  -8   0  564.44   20.80
  -8  -5   0  563.04   22.00
   4 -13   0  689.63   20.60
   9   4   0  676.73   26.20
   4 -13   0  671.03   23.40
   9   4   0  699.73   24.70
 -13   9   0  691.33   23.80
   4 -13   0  682.93   31.30
 -13   9   0  677.43   22.20
  -4  13   0  697.73   23.80
  13  -9   0  673.83   23.90
  13  -9   0  700.13   27.00
  -9  -4   0  720.83   24.00
  -9  -4   0  663.23   24.50
  -4  13   0  687.23   23.20
   3 -13   0   13.40    3.20
 -13  10   0   13.90    2.90
  10   3   0   13.30    3.10
   3 -13   0   12.60    3.20
 -13  10   0   15.50    2.30
 -13  10   0   16.90    3.80
  10   3   0   20.00    3.80
 -10  -3   0   23.10    3.60
  13 -10   0   13.60    3.10
 -10  -3   0   14.60    3.10
  -3  13   0   20.10    3.20
  -3  13   0   19.80    3.40
 -13  11   0  657.63   23.50
  11   2   0  644.04   19.50
 -13  11   0  645.14   21.00
   2 -13   0  654.13   24.20
  11   2   0  658.83   23.90
  -2  13   0  682.63   24.80
  13 -11   0  630.24   24.00
 -11  -2   0  640.94   22.70
  -2  13   0  628.54   24.10
 -11  -2   0  646.54   24.10
 -11  -2   0  605.04   24.80
 -13  12   0   61.09    5.30
  12   1   0   62.79    3.50
   1 -13   0   60.99    5.70
 -13  12   0   55.49    5.00
 -13  12   0   66.09    4.20
  13 -12   0   54.99    5.30
  -1  13   0   56.49    4.90
 -12  -1   0   61.89    5.80
  -1  13   0   65.09    5.20
 -12  -1   0   55.69    4.90
 -12  -1   0   59.29    4.90
  13   0   0   19.90    2.60
 -13  13   0   20.50    2.80
  13   0   0   22.10    4.00
   0 -13   0   24.50    4.40
 -13  13   0   19.20    3.80
 -13  13   0   23.80    4.10
 -13   0   0   24.60    3.40
   0  13   0   20.40    3.50
 -13   0   0   22.40    3.60
  13 -13   0   17.00    3.60
   0  13   0   16.30    3.30
 -13   0   0   17.10    3.70
   0  13   0   19.20    3.80
   1  13   0    3.10    2.10
  13 -14   0    4.10    2.50
   1  13   0    5.50    2.20
 -14   1   0    1.70    1.80
 -14   1   0   -1.80    1.40
   1  13   0    3.10    2.10
  -1 -13   0    0.00    1.90
  14  -1   0    3.70    2.50
 -13  14   0    1.80    1.30
  14  -1   0    0.80    1.30
 -13  14   0    4.10    2.20
 -13  14   0    3.00    2.10
  -1 -13   0   -0.40    2.00
   2  12   0  229.38   11.60
  12 -14   0  228.18   12.20
 -14   2   0  213.98    9.80
 -14   2   0  221.38   11.80
   2  12   0  228.28   11.00
 -14   2   0  225.38   10.70
  -2 -12   0  259.47   12.60
 -12  14   0  230.98   11.40
 -12  14   0  231.18    9.50
 -12  14   0  242.78   11.70
  -2 -12   0  226.58   12.20
  14  -2   0  223.58   11.90
 -14   3   0    0.40    1.70
  11 -14   0    4.60    1.70
  11 -14   0   -0.50    1.50
   3  11   0    1.30    1.80
   3  11   0    0.40    1.50
 -14   3   0    1.70    2.00
 -11  14   0    4.60    2.40
  -3 -11   0   -0.10    1.30
  14  -3   0    2.70    2.30
 -11  14   0    0.80    1.80
 -11  14   0    0.90    1.20
   4  10   0  213.68   11.00
 -14   4   0  209.68   11.20
  10 -14   0  211.88    9.70
 -14   4   0  239.18   10.50
  10 -14   0  203.78   11.30
  -4 -10   0  219.78    8.10
 -10  14   0  221.18    9.30
  14  -4   0  214.88   10.40
 -10  14   0  223.58   10.70
  -4 -10   0  240.38   12.00
  14  -4   0  220.88   11.40
   9 -14   0  336.07   13.90
   5   9   0  343.27   11.10
 -14   5   0  373.56   15.80
   5   9   0  374.86   15.60
   9 -14   0  374.36   16.10
 -14   5   0  360.76   14.50
  -5  -9   0  340.67   15.80
  -9  14   0  371.86   15.00
  14  -5   0  357.96   14.60
  -5  -9   0  375.46   11.20
  14  -5   0  384.16   16.00
  -9  14   0  376.66   13.70
   8 -14   0  400.06   15.60
   6   8   0  402.16   13.50
 -14   6   0  453.15   17.60
   8 -14   0  434.96   17.70
   6   8   0  426.06   17.10
 -14   6   0  434.46   16.20
  14  -6   0  374.16   15.90
  14  -6   0  426.76   17.50
  -8  14   0  415.96   17.90
  -6  -8   0  430.56   17.80
  -8  14   0  416.06   15.30
 -14   7   0  323.87   13.50
   7 -14   0  306.27   14.50
   7 -14   0  321.77   13.20
   7   7   0  338.57   14.50
   7   7   0  339.07   11.70
 -14   7   0  342.77   14.60
  -7  14   0  325.57   15.10
  14  -7   0  340.37   14.80
  14  -7   0  317.07   13.60
  -7  14   0  347.47   13.10
  -7  -7   0  318.87   14.90
   6 -14   0   14.50    3.50
   6 -14   0   19.20    3.20
   8   6   0   18.10    3.70
 -14   8   0   25.40    4.30
 -14   8   0   18.60    3.20
 -14   8   0   19.00    2.70
  14  -8   0   22.10    4.00
  -6  14   0   13.40    3.50
  14  -8   0   15.80    3.60
  -8  -6   0   15.30    3.90
  -8  -6   0   19.70    4.00
  -6  14   0   15.30    2.80
 -14   9   0    3.80    1.40
 -14   9   0    8.40    2.60
   9   5   0    5.40    2.30
   5 -14   0    4.50    2.30
 -14   9   0    2.50    1.80
   5 -14   0    2.40    2.10
  -5  14   0    6.20    2.00
  14  -9   0    8.00    2.60
  -9  -5   0    7.00    2.30
  -9  -5   0    7.60    2.80
  -5  14   0    4.30    2.00
  -9  -5   0    7.20    2.60
  14  -9   0    7.40    2.70
 -14  10   0   -1.20    1.60
   4 -14   0    0.40    0.40
   4 -14   0    2.10    2.00
   4 -14   0    0.90    0.50
 -14  10   0    2.70    1.30
  10   4   0    2.50    2.10
  -4  14   0    2.50    1.80
 -10  -4   0   -1.60    1.50
  14 -10   0    0.30    2.00
 -10  -4   0    1.60    1.70
 -14  11   0  236.98    9.70
 -14  11   0  246.78   11.40
   3 -14   0  252.07   12.50
 -14  11   0  206.98   11.20
 -11  -3   0  250.57   11.40
  -3  14   0  251.07   11.40
 -11  -3   0  251.37   12.60
  14 -11   0  232.88   12.20
  -3  14   0  242.68   11.00
  12   2   0    4.80    2.50
  12   2   0    3.20    0.80
   2 -14   0    1.90    1.90
 -14  12   0    7.10    2.30
 -14  12   0    0.30    1.10
 -14  12   0    2.60    2.00
  -2  14   0    1.60    1.90
 -12  -2   0    2.10    1.60
  -2  14   0    4.00    2.00
 -12  -2   0    1.90    2.20
  14 -12   0    3.30    2.60
  13   1   0    1.40    0.90
  13   1   0    0.30    2.00
 -14  13   0    2.90    2.10
   1 -14   0   -0.50    1.50
 -14  13   0   -0.10    1.80
 -14  13   0    0.60    1.10
  -1  14   0    1.70    1.90
 -13  -1   0    2.70    2.10
  14 -13   0    5.20    2.50
  -1  14   0    0.30    1.70
 -13  -1   0    1.00    1.60
  -1  14   0    1.40    1.80
   0 -14   0  165.18   10.40
  14   0   0  160.08    7.30
  14   0   0  165.38   10.20
 -14  14   0  174.18    9.90
 -14  14   0  173.28    9.80
 -14  14   0  171.28    7.80
   0  14   0  167.28    9.40
 -14   0   0  179.28   10.60
   0  14   0  167.78    9.40
 -14   0   0  163.48   10.30
   0  14   0  186.68   10.30
  14 -14   0  192.98   11.10
   1  14   0   32.10    4.60
  14 -15   0   26.10    4.90
   1  14   0   26.70    4.60
 -15   1   0   23.10    4.00
 -15   1   0   21.40    4.50
  -1 -14   0   25.20    4.90
 -14  15   0   28.20    3.40
  15  -1   0   29.10    3.10
 -14  15   0   25.40    4.50
  -1 -14   0   22.10    4.50
 -14  15   0   23.30    4.20
  15  -1   0   32.80    5.30
   2  13   0   13.80    3.20
 -15   2   0   17.40    3.90
  13 -15   0   16.60    4.00
 -13  15   0   13.30    3.10
 -13  15   0   18.40    3.80
  15  -2   0   11.40    3.40
 -13  15   0   12.60    3.30
  -2 -13   0   12.30    3.70
 -15   3   0   38.10    4.20
   3  12   0   46.10    5.00
  12 -15   0   38.70    3.90
  12 -15   0   29.80    5.20
 -15   3   0   40.60    5.70
  -3 -12   0   40.10    5.80
 -12  15   0   45.80    3.70
 -12  15   0   38.70    5.40
 -12  15   0   43.60    4.80
  15  -3   0   49.80    6.30
  11 -15   0  100.69    7.60
 -15   4   0   91.89    6.40
   4  11   0   83.49    6.70
 -15   4   0   81.09    6.90
  11 -15   0   90.19    6.50
  15  -4   0  101.09    7.40
  -4 -11   0   92.19    4.40
 -11  15   0   92.29    6.70
 -11  15   0   93.89    5.50
  -4 -11   0   93.99    7.50
  10 -15   0    4.10    2.30
 -15   5   0    1.70    1.70
 -15   5   0    0.80    1.70
   5  10   0    5.50    2.50
  10 -15   0    4.70    2.40
  -5 -10   0    3.40    2.40
 -10  15   0    3.80    1.60
 -10  15   0    2.20    1.90
  15  -5   0    1.40    1.90
  -5 -10   0    3.50    0.70
  15  -5   0    4.70    2.20
 -15   6   0  111.79    7.70
   9 -15   0  121.79    8.20
 -15   6   0  116.89    7.00
   6   9   0  101.69    7.30
   9 -15   0   89.19    6.20
   6   9   0  100.49    4.40
  -9  15   0  110.59    6.20
  -9  15   0   96.99    6.80
  15  -6   0   98.79    6.80
  15  -6   0  115.49    8.00
  -6  -9   0  110.49    8.00
   7   8   0  143.49    6.10
 -15   7   0  132.09    7.90
 -15   7   0  146.49    8.90
   8 -15   0  133.09    7.70
   7   8   0  150.18    9.00
   8 -15   0  170.08    9.80
  15  -7   0  150.18    9.30
  -8  15   0  156.28    7.70
  -8  15   0  148.59    8.40
  15  -7   0  138.99    8.20
  -7  -8   0  146.99    9.40
   7 -15   0   82.79    5.90
   8   7   0  104.29    7.20
 -15   8   0   85.29    6.70
   7 -15   0   75.39    6.70
   8   7   0   86.49    4.90
 -15   8   0   91.89    5.50
  -8  -7   0   94.09    7.40
  15  -8   0   85.89    9.00
  -7  15   0   92.19    6.40
  15  -8   0   97.49    7.30
  -7  15   0   97.99    6.00
 -15   9   0   25.90    3.30
   6 -15   0   20.90    4.10
 -15   9   0   22.30    3.70
   9   6   0   18.40    4.30
 -15   9   0   17.80    3.70
  15  -9   0   21.00    4.10
  -6  15   0   20.20    3.60
  -9  -6   0   17.10    3.80
 -15  10   0   44.30    3.60
   5 -15   0   35.00    2.20
 -15  10   0   41.20    5.30
   5 -15   0   36.20    5.20
  10   5   0   34.90    6.00
 -15  10   0   34.50    4.50
  -5  15   0   42.40    4.10
 -10  -5   0   40.60    4.40
 -10  -5   0   42.80    5.90
  -5  15   0   40.00    4.30
  15 -10   0   36.40    5.40
 -15  11   0   87.39    6.80
 -15  11   0   82.69    6.30
  11   4   0   99.49    7.30
   4 -15   0   93.99    7.30
 -15  11   0   88.99    5.20
  15 -11   0   97.99    7.60
 -11  -4   0   88.49    7.30
  -4  15   0   81.39    6.10
  -4  15   0   84.19    6.00
 -11  -4   0   88.19    6.30
 -15  12   0    1.20    2.00
 -15  12   0    1.50    1.40
  12   3   0    1.10    2.10
 -15  12   0   -0.20    1.40
   3 -15   0    1.20    2.20
 -12  -3   0    1.40    1.80
  -3  15   0    3.00    2.00
 -12  -3   0    3.40    2.40
  15 -12   0    1.50    1.60
  -3  15   0    1.50    1.80
  13   2   0  100.89    7.50
 -15  13   0   90.79    7.00
 -15  13   0  100.79    7.20
   2 -15   0  105.39    8.10
 -15  13   0   94.19    5.40
  -2  15   0   93.69    6.80
 -13  -2   0   91.79    7.60
  15 -13   0   98.89    7.90
  -2  15   0   95.09    6.70
 -15  14   0   23.10    4.30
 -15  14   0   17.90    4.00
  14   1   0   30.30    2.50
  14   1   0   25.80    4.80
 -15  14   0   29.30    3.00
   1 -15   0   24.30    4.40
  -1  15   0   26.40    4.30
  -1  15   0   32.20    4.80
 -14  -1   0   28.30    5.00
  15 -14   0   37.40    5.60
 -14  -1   0   35.50    5.00
 -15  15   0   44.40    5.90
   0 -15   0   42.80    6.40
  15   0   0   45.50    6.40
  15   0   0   43.40    3.40
 -15  15   0   40.10    5.60
   0 -15   0   39.80    6.20
 -15  15   0   40.50    3.70
   0  15   0   44.00    5.50
  15 -15   0   37.80    6.00
   0  15   0   42.80    6.00
 -15   0   0   45.10    4.70
 -15   0   0   55.29    6.90
 -16   1   0    2.30    2.00
 -16   1   0    1.80    2.60
  15 -16   0    0.90    2.50
   1  15   0   -3.20    1.90
   1  15   0   -0.50    1.70
 -15  16   0   -1.10    2.10
 -15  16   0    2.90    1.60
  16  -1   0    0.50    1.50
  16  -1   0    0.70    2.00
 -15  16   0    0.90    2.00
  -1 -15   0    1.80    2.40
  -1 -15   0    2.00    2.30
   2  14   0  244.08   12.00
  14 -16   0  240.98   13.40
 -16   2   0  230.38   11.50
   2  14   0  236.78   12.60
 -16   2   0  238.48   13.10
 -14  16   0  211.08   11.90
  16  -2   0  232.98   13.00
  16  -2   0  254.67   10.60
  -2 -14   0  241.38   13.40
 -14  16   0  240.68   12.30
 -14  16   0  238.48   10.20
 -16   3   0    5.90    3.10
   3  13   0    3.60    2.60
 -16   3   0    8.70    2.80
  13 -16   0    5.90    2.60
 -13  16   0    5.90    2.60
 -13  16   0    7.20    2.00
  -3 -13   0    5.30    1.60
  16  -3   0    5.70    2.90
  -3 -13   0    5.30    2.70
   4  12   0   39.80    5.70
  12 -16   0   30.70    4.10
  12 -16   0   27.20    5.00
 -16   4   0   30.50    4.40
 -16   4   0   33.20    5.40
 -12  16   0   33.30    3.50
  16  -4   0   40.00    5.80
  -4 -12   0   38.90    2.80
 -12  16   0   40.80    5.40
  -4 -12   0   36.90    5.60
   5  11   0   32.20    4.90
 -16   5   0   43.20    5.80
  11 -16   0   35.30    3.90
  11 -16   0   23.50    4.60
 -16   5   0   32.10    4.50
  16  -5   0   44.40    6.00
  -5 -11   0   35.40    1.80
 -11  16   0   33.20    3.60
  -5 -11   0   35.80    5.70
 -11  16   0   31.10    4.70
   6  10   0    2.50    2.00
  10 -16   0    3.70    2.50
 -16   6   0    6.10    2.80
 -16   6   0    3.80    2.10
 -10  16   0    4.60    1.90
  16  -6   0    3.10    2.30
 -10  16   0    2.90    2.20
  -6 -10   0    2.10    2.00
 -16   7   0   33.50    5.10
   7   9   0   23.80    4.40
   7   9   0   23.50    2.20
   9 -16   0   29.30    5.00
   9 -16   0   30.20    4.30
 -16   7   0   19.40    3.50
  16  -7   0   25.80    4.70
  -9  16   0   29.80    3.80
  -9  16   0   28.30    4.30
  -7  -9   0   28.50    5.10
   8 -16   0   36.00    5.40
 -16   8   0   42.20    5.70
 -16   8   0   45.70    4.70
   8   8   0   50.19    5.40
 -16   8   0   48.50    4.10
  -8  16   0   39.60    4.00
  16  -8   0   42.20    6.00
  -8  -8   0   38.10    5.90
  -8  16   0   49.00    4.80
 -16   9   0   45.60    4.60
   9   7   0   54.09    5.50
 -16   9   0   35.40    3.70
   9   7   0   57.29    4.20
 -16   9   0   45.40    5.90
   7 -16   0   37.10    5.70
  -7  16   0   50.19    4.60
  16  -9   0   51.89    5.70
  -7  16   0   49.99    5.00
  -9  -7   0   53.69    5.90
 -16  10   0  271.27   13.10
  10   6   0  259.37   13.10
 -16  10   0  247.48   10.60
   6 -16   0  272.87   13.70
 -16  10   0  263.57   12.30
   6 -16   0  243.98    9.20
  -6  16   0  258.37   12.30
  16 -10   0  264.37   13.60
 -10  -6   0  265.97   12.50
  -6  16   0  265.87   11.70
 -10  -6   0  254.87   13.50
   5 -16   0   20.10    4.40
 -16  11   0   23.00    3.00
 -16  11   0   29.10    4.40
  11   5   0   30.10    4.70
 -16  11   0   27.20    4.70
 -11  -5   0   29.30    5.10
  -5  16   0   29.50    4.20
  -5  16   0   25.30    4.20
 -11  -5   0   24.60    4.30
  16 -11   0   27.70    5.00
  12   4   0    0.70    2.20
 -16  12   0    3.10    2.20
 -16  12   0    3.30    1.60
   4 -16   0    1.20    1.90
 -16  12   0    1.50    2.10
  -4  16   0    3.40    2.10
  16 -12   0    4.60    2.70
  -4  16   0    3.40    2.10
 -12  -4   0    6.10    2.90
 -12  -4   0    3.20    2.00
 -16  13   0    4.50    2.50
 -16  13   0    0.60    2.00
   3 -16   0    4.10    2.30
 -16  13   0   -0.50    1.10
  13   3   0    0.60    2.20
  16 -13   0    1.70    2.50
 -13  -3   0    2.10    2.30
  -3  16   0    3.10    2.10
  -3  16   0   -1.00    1.70
 -13  -3   0    1.40    2.00
 -16  14   0   73.49    6.40
 -16  14   0   61.69    6.00
 -16  14   0   73.09    4.70
   2 -16   0   81.49    7.30
  14   2   0   68.79    6.70
  -2  16   0   61.49    5.60
 -14  -2   0   63.29    6.60
  -2  16   0   62.69    6.20
  -2  16   0   72.09    6.10
  16 -14   0   84.49    7.40
 -14  -2   0   56.69    5.50
 -16  15   0  186.98   11.00
   1 -16   0  215.08   12.50
 -16  15   0  189.38   11.10
  15   1   0  199.08   11.90
  15   1   0  185.78    7.40
 -16  15   0  216.18    9.00
 -15  -1   0  187.58   10.40
  -1  16   0  190.08   10.60
  -1  16   0  222.78   12.10
  -1  16   0  187.18   10.60
 -15  -1   0  209.58   12.30
  16 -15   0  195.68   12.20
   0 -16   0    8.50    3.70
 -16  16   0   12.40    3.60
   0 -16   0    8.70    3.70
 -16  16   0   11.20    3.60
 -16  16   0   12.90    2.60
  16   0   0   15.00    4.20
  16 -16   0   11.30    3.80
 -16   0   0    9.40    3.40
   0  16   0   11.10    3.40
   0  16   0   15.70    4.10
 -16   0   0    6.40    3.50
  16 -17   0  131.49   10.40
 -17   1   0  131.89    8.70
   1  16   0  138.29    9.00
 -17   1   0  134.09   10.00
   1  16   0  124.59    9.30
 -16  17   0  158.98   10.00
  17  -1   0  132.69    9.80
  17  -1   0  126.29    6.80
 -16  17   0  125.39    7.00
 -16  17   0  130.29    9.10
  -1 -16   0  132.79   10.20
 -17   2   0   12.70    4.00
 -17   2   0    6.70    2.80
  15 -17   0    5.80    3.20
   2  15   0    1.60    2.50
 -15  17   0    6.30    2.10
  17  -2   0    3.10    3.00
  -2 -15   0    0.70    2.70
 -15  17   0    3.80    2.60
 -15  17   0    3.00    2.60
  17  -2   0    6.60    3.50
 -17   3   0    1.50    2.00
 -17   3   0    4.10    3.00
  14 -17   0    3.50    2.90
   3  14   0    5.40    2.90
 -14  17   0    1.90    1.60
  -3 -14   0    0.40    2.20
  17  -3   0    3.10    2.60
  -3 -14   0    1.50    1.40
 -14  17   0    2.30    2.40
 -17   4   0   41.80    6.30
 -17   4   0   47.00    5.70
   4  13   0   33.90    5.60
  13 -17   0   42.80    6.50
  13 -17   0   41.80    4.90
 -13  17   0   41.80    3.90
  -4 -13   0   43.20    6.70
  17  -4   0   40.60    6.20
 -13  17   0   38.10    5.40
  -4 -13   0   39.60    2.90
   5  12   0  128.69    8.90
 -17   5   0  123.59    7.90
  12 -17   0  123.29    7.70
 -17   5   0  120.59    8.80
  12 -17   0  121.09    9.20
  17  -5   0  121.99    9.00
 -12  17   0  122.19    7.10
  -5 -12   0  130.19    9.60
 -12  17   0  123.89    8.30
 -17   6   0   11.70    3.00
  11 -17   0   11.30    3.50
 -17   6   0   19.20    4.10
   6  11   0   14.60    3.60
  -6 -11   0   13.70    3.80
  17  -6   0   15.10    3.90
 -11  17   0   14.90    3.50
   7  10   0   65.39    6.30
  10 -17   0   79.79    7.10
 -17   7   0   63.99    5.50
 -17   7   0   59.79    6.20
   7  10   0   64.99    3.10
 -10  17   0   67.39    5.10
 -10  17   0   66.39    5.80
  17  -7   0   67.29    6.70
  -7 -10   0   70.59    6.90
   9 -17   0    1.40    2.20
 -17   8   0   -1.20    1.40
 -17   8   0    1.00    1.40
 -17   8   0    2.90    2.20
   8   9   0    1.50    1.20
   8   9   0    2.40    2.40
  -9  17   0    0.60    1.60
  17  -8   0    1.20    2.10
  -8  -9   0   -1.40    1.70
  -9  17   0    0.10    1.80
 -17   9   0  121.69    6.90
   8 -17   0  138.69    9.40
 -17   9   0  120.89    8.60
 -17   9   0  121.39    7.90
   9   8   0  123.39    8.70
  -8  17   0  141.79    7.80
  -9  -8   0  115.99    9.00
  17  -9   0  134.89    9.30
  -8  17   0  118.99    8.00
 -17  10   0   23.90    4.70
   7 -17   0   21.40    4.70
 -17  10   0   21.90    3.20
  10   7   0   23.80    4.50
 -17  10   0   23.70    4.10
  17 -10   0   20.20    4.30
  -7  17   0   19.50    3.40
 -10  -7   0   21.10    4.10
  -7  17   0   20.30    4.00
 -10  -7   0   29.50    5.30
 -17  11   0   20.40    3.00
   6 -17   0   13.50    1.40
 -17  11   0   14.10    3.50
   6 -17   0   14.70    4.00
   6 -17   0   12.40    1.40
 -17  11   0   15.90    4.00
  11   6   0   15.90    3.80
  17 -11   0   17.40    4.40
 -11  -6   0   16.70    3.60
  -6  17   0   12.80    3.40
 -11  -6   0   15.50    3.90
  -6  17   0   10.10    2.80
 -17  12   0    3.00    1.40
  12   5   0    3.10    2.50
 -17  12   0    0.60    2.20
   5 -17   0    1.40    1.90
 -17  12   0    0.50    2.20
  17 -12   0    1.10    2.40
 -12  -5   0    3.10    2.40
  -5  17   0   -0.20    1.60
  -5  17   0    0.30    1.90
 -12  -5   0    2.10    2.70
 -17  13   0   73.59    4.90
 -17  13   0   84.79    7.20
  13   4   0   78.79    7.10
   4 -17   0   74.99    7.40
 -17  13   0   81.49    6.80
 -13  -4   0   78.99    7.40
 -13  -4   0   89.99    6.80
  17 -13   0   83.09    7.60
  -4  17   0   88.09    6.60
  -4  17   0   79.39    6.50
 -17  14   0    5.40    2.90
   3 -17   0    2.20    2.70
 -17  14   0    2.90    1.60
  14   3   0    5.10    2.70
 -17  14   0   -1.20    1.90
  -3  17   0    6.70    2.80
 -14  -3   0    4.80    3.10
  17 -14   0    5.60    3.40
 -14  -3   0    1.60    2.10
  -3  17   0    1.90    2.20
  15   2   0   66.39    7.00
 -17  15   0   62.39    6.50
 -17  15   0   63.89    4.60
   2 -17   0   74.39    7.40
 -17  15   0   66.59    6.40
  -2  17   0   62.59    6.10
 -15  -2   0   69.39    7.20
  -2  17   0   63.69    6.60
  17 -15   0   76.69    7.60
  -2  17   0   65.19    6.10
 -15  -2   0   63.09    6.10
 -17  16   0  207.08   11.90
 -17  16   0  194.88    8.90
 -17  16   0  204.98   11.80
  16   1   0  205.18   12.50
   1 -17   0  213.68   13.10
  -1  17   0  202.58   12.10
  -1  17   0  190.38   10.90
 -16  -1   0  208.58   11.20
 -16  -1   0  209.88   12.80
  17 -16   0  185.28   12.50
 -17  17   0   95.69    8.00
  17   0   0   93.49    4.90
 -17  17   0   85.99    7.70
 -17  17   0   83.49    5.50
   0 -17   0   80.19    8.20
   0 -17   0   93.99    8.80
  17   0   0   83.79    8.10
   0  17   0   90.39    7.40
   0  17   0   83.09    7.80
  17 -17   0  104.19    9.10
 -17   0   0   85.69    8.10
 -17   0   0   86.99    7.20
 -18   1   0   17.60    3.90
   1  17   0   16.20    4.50
  17 -18   0    9.90    4.40
 -18   1   0   21.90    5.30
  18  -1   0   19.50    2.90
 -17  18   0   21.40    4.50
  -1 -17   0   18.30    5.00
  18  -1   0   19.00    4.80
 -17  18   0   17.90    3.40
 -17  18   0   15.90    4.50
 -18   2   0    3.60    2.80
  16 -18   0    2.10    3.00
   2  16   0    3.30    2.80
 -16  18   0    3.60    2.80
  18  -2   0    2.30    2.60
  -2 -16   0   -3.10    2.20
 -18   3   0  188.48   12.20
  15 -18   0  212.68   13.20
   3  15   0  184.18   11.60
 -18   3   0  189.78   10.60
  -3 -15   0  192.98    8.30
  18  -3   0  191.58    9.80
  18  -3   0  192.98   12.20
  -3 -15   0  179.48   12.20
 -15  18   0  198.58   11.50
 -18   4   0    9.40    3.70
  14 -18   0    8.00    3.50
 -18   4   0    9.00    3.00
   4  14   0    5.90    2.90
  18  -4   0    9.00    3.20
  -4 -14   0    5.80    3.30
  -4 -14   0    5.40    1.30
 -14  18   0    7.50    2.20
 -14  18   0    6.90    3.10
 -18   5   0   11.00    3.00
   5  13   0   11.60    3.60
 -18   5   0    5.00    3.30
  13 -18   0   11.30    3.90
 -13  18   0    8.00    3.10
  18  -5   0   10.60    3.80
  -5 -13   0    6.80    3.30
 -13  18   0    8.30    2.30
 -18   6   0    0.30    1.90
  12 -18   0    0.60    2.30
 -18   6   0   -1.60    2.00
   6  12   0    1.90    2.60
  -6 -12   0    1.50    2.60
 -12  18   0    2.20    2.30
 -12  18   0    4.70    2.20
  18  -6   0    7.20    3.30
   7  11   0   74.89    7.00
 -18   7   0   69.89    7.10
  11 -18   0   85.19    7.70
 -18   7   0   73.79    6.30
  -7 -11   0   79.59    7.80
 -11  18   0   86.19    5.90
  18  -7   0   80.29    7.60
 -11  18   0   85.09    6.80
  10 -18   0   11.70    3.70
   8  10   0   13.90    1.90
 -18   8   0   17.40    3.10
 -18   8   0   16.30    4.10
 -18   8   0   17.50    3.60
   8  10   0   16.60    4.10
  18  -8   0   21.40    4.70
 -10  18   0   17.00    3.80
 -10  18   0   13.90    3.00
  -8 -10   0   22.40    5.00
 -18   9   0    6.50    2.70
 -18   9   0    7.40    2.30
   9 -18   0    5.00    3.00
 -18   9   0    4.80    2.90
   9   9   0    6.90    3.10
  18  -9   0    7.40    3.30
  -9  18   0    9.10    2.50
  -9  -9   0    6.80    3.50
  -9  18   0    7.70    2.70
 -18  10   0   17.60    4.30
  10   8   0   24.40    4.90
 -18  10   0   29.70    4.60
   8 -18   0   25.70    5.00
 -18  10   0   23.10    3.40
  -8  18   0   25.30    4.10
  -8  18   0   30.00    4.80
 -10  -8   0   29.70    5.80
  18 -10   0   15.30    4.50
   7 -18   0   87.09    4.30
 -18  11   0   84.69    6.80
 -18  11   0   96.59    7.90
   7 -18   0   91.49    8.20
   7 -18   0   88.59    4.30
  11   7   0  103.09    8.20
 -18  11   0   95.39    5.90
 -11  -7   0  113.19    7.90
  -7  18   0   94.49    7.20
  18 -11   0   94.29    8.20
  -7  18   0   96.09    6.70
 -11  -7   0   91.89    8.30
 -18  12   0   86.69    7.10
   6 -18   0   93.29    8.20
 -18  12   0   84.89    7.50
 -18  12   0   88.79    5.50
  12   6   0   90.79    7.70
  18 -12   0   91.89    8.10
 -12  -6   0   87.49    7.10
  -6  18   0   95.39    7.30
  -6  18   0   81.89    6.40
 -12  -6   0   87.29    8.10
 -18  13   0   40.00    5.60
 -18  13   0   42.80    6.10
 -18  13   0   35.90    3.60
   5 -18   0   38.90    6.40
  13   5   0   49.70    6.80
 -13  -5   0   41.70    5.50
  -5  18   0   38.90    5.20
  18 -13   0   46.30    6.90
  -5  18   0   42.50    5.70
 -13  -5   0   39.60    6.40
 -18  14   0   51.39    5.60
  14   4   0   57.19    7.30
   4 -18   0   45.10    6.70
 -18  14   0   46.80    6.40
 -18  14   0   51.59    4.10
  -4  18   0   60.39    5.70
 -14  -4   0   57.39    7.50
  18 -14   0   43.60    6.90
 -14  -4   0   55.19    5.60
  -4  18   0   50.29    6.20
  15   3   0  209.28   12.50
 -18  15   0  206.08   11.80
 -18  15   0  199.18    9.00
 -18  15   0  203.58   12.00
   3 -18   0  216.38   13.20
 -15  -3   0  204.78   11.20
  -3  18   0  190.78   11.10
  18 -15   0  217.58   13.20
  -3  18   0  199.48   11.20
  -3  18   0  225.28   12.70
 -15  -3   0  201.78   12.90
 -18  16   0   59.29    7.60
 -18  16   0   63.19    4.60
  16   2   0   64.09    7.10
 -18  16   0   67.89    6.70
   2 -18   0   56.09    7.70
  18 -16   0   58.19    8.20
 -16  -2   0   53.29    6.60
  -2  18   0   54.99    5.90
  -2  18   0   62.89    6.80
 -16  -2   0   60.09    7.90
  17   1   0  126.99   10.10
 -18  17   0  121.39    9.20
 -18  17   0  128.19    9.30
 -18  17   0  132.49    7.00
   1 -18   0  123.19   10.30
   1 -18   0  124.19   10.30
  18 -17   0  134.19   10.80
  -1  18   0  127.59    9.70
  -1  18   0  112.39    8.60
 -17  -1   0  130.49    8.80
 -17  -1   0  152.88   11.00
  18   0   0   45.60    6.90
 -18  18   0   58.39    7.50
 -18  18   0   62.49    5.20
 -18  18   0   52.69    7.00
   0 -18   0   58.39    8.20
   0 -18   0   60.69    8.40
  18 -18   0   67.49    8.80
   0  18   0   62.99    7.00
 -18   0   0   53.39    5.70
   0  18   0   52.99    6.00
 -18   0   0   54.69    7.90
 -19   1   0   38.60    5.50
   1  18   0   38.40    6.40
 -18  19   0   25.70    5.30
  19  -1   0   29.90    5.90
 -18  19   0   30.40    3.80
  -1 -18   0   39.10    7.70
   2  17   0  116.19    9.40
 -19   2   0  142.29    9.00
 -19   2   0  119.69   10.00
  17 -19   0  126.39   10.70
  19  -2   0  111.99    9.70
  -2 -17   0  109.39    9.90
 -17  19   0  119.39    9.10
 -17  19   0  121.49    7.00
  16 -19   0   14.70    4.40
 -19   3   0   16.60    3.60
 -19   3   0   14.00    4.40
   3  16   0   20.40    4.70
  19  -3   0    8.10    3.80
  -3 -16   0   10.10    2.20
 -16  19   0   10.50    3.50
  19  -3   0   17.30    3.60
 -16  19   0   15.30    2.90
  -3 -16   0   15.00    4.50
 -19   4   0   37.00    6.50
 -19   4   0   45.40    6.00
   4  15   0   38.90    6.30
  15 -19   0   44.60    7.10
 -15  19   0   51.29    4.60
  -4 -15   0   36.80    2.50
  19  -4   0   42.20    6.80
 -15  19   0   35.30    5.60
  -4 -15   0   46.70    7.30
   5  14   0  430.26   20.00
 -19   5   0  446.26   20.70
  14 -19   0  476.55   21.70
 -19   5   0  465.25   18.90
 -14  19   0  456.85   19.50
  19  -5   0  436.66   20.70
 -14  19   0  447.86   17.10
  -5 -14   0  461.05   21.60
   6  13   0   57.19    7.50
 -19   6   0   71.69    7.40
  13 -19   0   58.69    8.00
 -19   6   0   55.19    5.70
  19  -6   0   65.29    8.30
 -13  19   0   53.49    5.00
 -13  19   0   56.09    6.10
  -6 -13   0   62.59    8.30
   7  12   0   16.50    4.40
 -19   7   0   17.10    4.60
 -19   7   0   17.30    3.80
  12 -19   0   16.80    4.40
 -12  19   0   13.90    3.80
  -7 -12   0   18.70    4.90
  19  -7   0   22.40    5.20
 -12  19   0   17.60    3.30
 -19   8   0   57.79    7.40
 -19   8   0   48.60    5.30
 -19   8   0   57.99    5.70
  11 -19   0   52.29    7.40
   8  11   0   59.59    7.70
  19  -8   0   67.49    8.40
 -11  19   0   55.89    5.00
 -11  19   0   57.69    6.10
  -8 -11   0   55.19    7.80
 -19   9   0   79.09    6.40
   9  10   0   61.19    3.90
 -19   9   0   76.39    5.60
  10 -19   0   70.19    8.80
   9  10   0   65.49    6.80
 -19   9   0   78.79    7.40
  -9 -10   0   66.49    7.30
  19  -9   0   60.49    8.00
 -10  19   0   66.99    6.30
 -10  19   0   70.79    5.70
 -19  10   0   82.59    7.50
  10   9   0   73.49    7.40
   9 -19   0   79.79    8.00
 -19  10   0   71.89    5.50
 -19  10   0   68.29    6.30
  -9  19   0   80.99    6.80
 -10  -9   0   74.79    7.80
  -9  19   0   80.69    6.20
  19 -10   0   81.89    7.90
  11   8   0  126.99    9.50
 -19  11   0  134.39    7.30
 -19  11   0  127.19    8.50
 -19  11   0  118.69    9.00
   8 -19   0  127.09    5.90
   8 -19   0  129.29   10.00
 -11  -8   0  126.89   10.10
  -8  19   0  112.19    8.40
  19 -11   0  121.99    9.70
 -11  -8   0  127.89    9.00
  -8  19   0  137.29    8.20
  12   7   0    7.00    3.40
 -19  12   0    4.10    1.90
 -19  12   0    5.80    3.30
   7 -19   0    6.80    3.60
 -19  12   0    5.70    2.60
  -7  19   0    4.90    2.70
 -12  -7   0    3.90    3.00
 -12  -7   0    3.00    2.50
  -7  19   0    3.70    2.40
  19 -12   0    6.30    3.50
   6 -19   0   20.30    4.80
 -19  13   0   21.20    3.10
 -19  13   0   26.60    5.20
 -19  13   0   26.10    4.80
  13   6   0   22.80    5.00
 -13  -6   0   20.10    5.00
  19 -13   0   25.20    5.50
  -6  19   0   22.20    4.40
 -13  -6   0   21.10    4.50
  -6  19   0   18.50    3.70
 -19  14   0  125.59    6.70
 -19  14   0  123.79    9.30
  14   5   0  119.19    9.40
   5 -19   0  134.49   10.40
 -19  14   0  121.29    8.70
  19 -14   0  121.39   10.00
  -5  19   0  135.39    8.60
 -14  -5   0  118.99    8.70
 -14  -5   0  113.09    9.60
  -5  19   0  124.79    8.70
  15   4   0   -0.80    2.70
   4 -19   0    8.20    4.00
 -19  15   0    8.50    3.40
 -19  15   0    7.80    3.40
 -19  15   0    6.10    1.90
  19 -15   0    2.00    3.10
 -15  -4   0    6.60    3.90
  -4  19   0    6.50    3.40
  -4  19   0    5.90    3.00
  -4  19   0    9.20    3.20
 -15  -4   0    5.30    2.90
  16   3   0   53.69    7.60
 -19  16   0   58.09    7.50
 -19  16   0   71.59    4.80
   3 -19   0   59.39    8.10
 -19  16   0   69.49    7.50
  19 -16   0   64.99    8.60
 -16  -3   0   58.69    6.20
  -3  19   0   70.69    7.40
  -3  19   0   49.70    6.60
 -16  -3   0   70.39    7.60
 -19  17   0   87.99    5.70
 -19  17   0  104.99    8.40
  17   2   0   94.09    8.90
 -19  17   0   96.29    8.50
   2 -19   0   94.39    9.40
  -2  19   0  102.69    9.00
 -17  -2   0   99.49    7.90
  19 -17   0  104.69    9.80
 -17  -2   0  101.69    9.30
  -2  19   0   92.99    7.70
 -19  18   0   51.29    4.80
 -19  18   0   49.10    7.00
   1 -19   0   35.30    7.80
  18   1   0   40.10    6.90
 -19  18   0   47.90    7.00
  19 -18   0   46.70    9.00
  -1  19   0   47.00    6.90
  -1  19   0   56.19    6.90
 -18  -1   0   36.50    5.50
  19   0   0   16.30    5.20
 -19  19   0   22.50    4.90
   0 -19   0   20.60    5.60
 -19  19   0   24.80    3.60
   0  19   0   15.90    4.80
 -19   0   0    9.90    4.50
 -19   0   0   18.90    4.40
  19 -19   0   28.70    6.30
   1  19   0   26.40    5.90
 -20   1   0   21.40    4.50
 -20   1   0   26.30    6.30
  19 -20   0   33.40    6.80
  -1 -19   0   27.00    4.00
 -19  20   0   23.70    3.70
 -19  20   0   19.70    5.30
  -1 -19   0   20.70    5.00
 -20   2   0   59.79    8.70
 -20   2   0   76.49    7.00
   2  18   0   77.99    8.30
  18 -20   0   62.69    8.90
  20  -2   0   79.69    8.40
 -18  20   0   77.09    5.60
 -18  20   0   83.69    7.80
  -2 -18   0   68.49    9.40
  17 -20   0   -5.30    3.40
 -20   3   0   -0.20    3.00
 -20   3   0    3.10    2.50
   3  17   0    5.30    3.30
  20  -3   0   -1.50    2.30
  -3 -17   0    0.20    1.50
  20  -3   0    0.70    2.80
 -17  20   0    0.00    2.30
 -17  20   0    3.40    2.10
 -20   4   0   75.19   13.00
 -20   4   0   70.79    6.70
  16 -20   0   70.79    9.90
   4  16   0   67.09    7.50
  20  -4   0   69.69    6.40
  -4 -16   0   79.59    8.60
 -16  20   0   82.39    7.30
  20  -4   0   83.39    8.30
 -16  20   0   76.49    5.70
  15 -20   0  135.69   11.20
 -20   5   0  137.99    9.20
   5  15   0  140.39   10.30
 -20   5   0  133.19   10.50
 -15  20   0  136.79    7.90
  20  -5   0  131.99   10.60
 -15  20   0  123.49    9.10
  -5 -15   0  133.09   11.00
 -20   6   0   54.09    7.60
 -20   6   0   43.30    5.90
   6  14   0   63.39    7.80
  14 -20   0   56.89    7.90
  20  -6   0   53.89    7.80
 -14  20   0   44.70    6.40
 -14  20   0   48.40    4.80
  -6 -14   0   40.10    7.10
  13 -20   0   12.60    4.40
   7  13   0   17.40    4.40
 -20   7   0   13.30    3.70
 -20   7   0   20.30    5.10
  -7 -13   0   14.00    4.60
  20  -7   0   12.70    4.40
 -13  20   0   21.10    3.70
 -13  20   0   19.80    4.60
 -20   8   0    8.50    2.50
 -20   8   0    6.50    3.10
 -20   8   0    2.30    3.20
  12 -20   0    1.70    3.00
   8  12   0    6.70    3.70
  -8 -12   0   12.90    4.60
 -12  20   0    5.30    2.50
 -12  20   0    8.30    3.10
  20  -8   0    8.20    3.90
 -20   9   0   -1.60    2.20
  11 -20   0    0.60    3.20
   9  11   0    2.30    2.70
 -20   9   0    2.70    2.50
 -20   9   0    3.50    2.20
 -11  20   0    2.60    2.30
  20  -9   0   -4.40    2.00
 -11  20   0    0.70    1.80
  -9 -11   0    1.00    2.80
  10 -20   0   97.99    9.10
 -20  10   0   88.99    6.30
  10  10   0   93.19    8.40
 -20  10   0   91.29    7.30
 -20  10   0  107.39    8.70
  20 -10   0   87.99    8.50
 -10  20   0   93.39    6.80
 -10  20   0  105.99    7.80
 -10 -10   0   97.99    9.00
 -20  11   0    3.20    1.90
   9 -20   0    3.00    1.60
   9 -20   0   -3.10    2.60
 -20  11   0    3.20    2.80
 -20  11   0    0.70    2.30
  11   9   0    2.70    2.70
 -11  -9   0    2.20    2.70
  20 -11   0    3.90    3.10
 -11  -9   0    7.10    3.70
  -9  20   0    7.50    3.00
  -9  20   0    3.00    2.50
  12   8   0  103.49    8.70
 -20  12   0  104.39    7.90
 -20  12   0   95.29    6.10
   8 -20   0   86.99    3.50
 -20  12   0  107.59    8.60
   8 -20   0   99.09    8.90
 -12  -8   0   91.09    7.70
 -12  -8   0  101.39    9.10
  -8  20   0  110.39    7.70
  -8  20   0  110.49    8.10
  20 -12   0   92.99    8.80
 -20  13   0   47.30    6.30
 -20  13   0   40.30    6.50
   7 -20   0   44.20    7.20
 -20  13   0   49.60    4.20
  13   7   0   56.69    7.50
 -13  -7   0   53.79    6.80
  -7  20   0   48.50    5.30
  20 -13   0   38.30    6.70
  -7  20   0   51.39    5.70
 -13  -7   0   42.30    7.10
 -20  14   0   40.10    3.90
   6 -20   0   43.30    7.40
 -20  14   0   41.00    6.40
  14   6   0   27.40    5.60
 -20  14   0   31.30    5.40
  -6  20   0   40.50    5.50
 -14  -6   0   30.80    6.30
 -14  -6   0   30.00    5.20
  20 -14   0   37.80    6.90
  -6  20   0   41.40    5.90
  15   5   0   23.40    5.10
 -20  15   0   22.00    3.20
 -20  15   0   21.10    4.50
 -20  15   0   27.90    5.40
   5 -20   0   21.50    5.30
  20 -15   0   29.90    6.40
  -5  20   0   21.80    4.70
 -15  -5   0   20.00    5.30
 -15  -5   0   30.40    5.10
  -5  20   0   20.50    4.60
 -20  16   0   40.20    6.20
  16   4   0   35.20    6.20
 -20  16   0   47.60    4.10
 -20  16   0   33.50    6.00
   4 -20   0   36.80    7.60
  -4  20   0   39.70    5.80
 -16  -4   0   35.70    5.80
  20 -16   0   43.40    7.20
  -4  20   0   43.70    6.70
 -20  17   0   71.49    7.50
   3 -20   0   55.49    8.20
  17   3   0   53.99    7.70
 -20  17   0   52.69    4.40
 -20  17   0   59.89    6.60
  -3  20   0   56.69    6.90
 -17  -3   0   47.70    6.50
 -17  -3   0   47.60    7.70
  -3  20   0   52.19    7.40
  18   2   0    2.10    2.90
   2 -20   0    1.50    3.80
 -20  18   0   -0.80    1.80
   2 -20   0   -0.30    3.20
 -18  -2   0    2.60    2.70
 -18  -2   0    0.60    3.20
  -2  20   0   -0.70    2.30
  20 -18   0    2.70    3.10
  -2  20   0   -0.50    2.80
   1 -20   0   29.90    6.50
 -20  19   0   26.50    5.50
 -20  19   0   30.70    5.80
   1 -20   0   28.80    6.00
  19   1   0   39.00    6.90
 -20  19   0   26.80    5.40
  -1  20   0   29.30    6.10
 -19  -1   0   29.40    6.20
  20 -19   0   27.20    6.10
 -19  -1   0   32.30    5.40
 -20  20   0   10.90    4.10
 -20  20   0   11.50    2.70
   0 -20   0   16.20    5.20
  20   0   0   18.30    5.50
 -20   0   0   10.20    4.50
  20 -20   0    8.80    4.40
   0  20   0   20.70    5.30
 -20   0   0   14.80    3.90
 -21   1   0   -0.60    3.60
 -21   1   0    1.10    2.90
  20 -21   0   -3.00    3.00
   1  20   0    1.80    3.80
 -20  21   0   -4.00    2.60
  -1 -20   0    4.30    2.80
 -20  21   0    3.80    2.30
  21  -1   0    1.30    3.40
  -1 -20   0   -4.70    3.20
 -21   2   0   -4.20    2.90
  19 -21   0    0.30    3.30
 -21   2   0   -2.80    2.60
   2  19   0   -3.40    3.30
 -19  21   0    0.20    2.90
  -2 -19   0    3.00    3.60
 -19  21   0    3.70    2.10
  21  -2   0   -0.20    3.30
 -21   3   0    1.00    2.90
 -21   3   0   -0.20    2.90
  18 -21   0    3.50    3.90
   3  18   0   -0.90    3.50
  21  -3   0    0.10    3.10
  -3 -18   0    5.50    3.80
 -18  21   0    1.90    2.80
  -3 -18   0    2.50    1.40
 -18  21   0   -0.20    2.10
  21  -3   0    3.80    3.60
   4  17   0   32.90    5.90
  17 -21   0   37.10    7.30
 -21   4   0   26.70    4.70
 -21   4   0   39.70    6.70
  -4 -17   0   29.50    6.10
  21  -4   0   40.90    5.30
 -17  21   0   24.30    3.80
   5  16   0   53.39    7.60
 -21   5   0   53.09    8.00
  16 -21   0   45.70    7.70
 -21   5   0   56.39    6.90
 -16  21   0   69.99    7.10
 -16  21   0   54.49    5.20
  -5 -16   0   66.49    9.00
  21  -5   0   64.29    8.70
  21  -5   0   60.29    6.50
 -21   6   0   27.80    4.70
 -21   6   0   19.20    5.80
   6  15   0   20.60    4.80
  15 -21   0   20.20    5.80
  -6 -15   0   11.70    4.60
 -15  21   0   16.60    3.40
 -15  21   0   19.90    4.80
  21  -6   0   20.60    5.50
   7  14   0   40.00    6.50
 -21   7   0   56.09    6.10
 -14  21   0   54.49    5.30
  21  -7   0   59.69    8.30
 -14  21   0   43.00    6.00
  13 -21   0   43.70    8.30
   8  13   0   45.60    7.00
 -21   8   0   47.50    5.00
 -21   8   0   49.90    6.50
 -21   8   0   50.79    7.30
  21  -8   0   52.39    7.80
  -8 -13   0   43.90    7.40
 -13  21   0   48.40    6.40
 -13  21   0   45.90    5.10
 -21   9   0  118.59    7.70
  12 -21   0  135.69   11.10
 -21   9   0   97.19    9.10
   9  12   0  129.69   10.10
 -21   9   0  119.69    8.60
  -9 -12   0  130.59   10.80
 -12  21   0  127.09    8.10
  21  -9   0  132.99   10.70
 -12  21   0  135.19    9.30
 -21  10   0   12.40    3.50
  10  11   0    4.30    3.50
  11 -21   0   18.50    5.10
 -21  10   0   15.70    3.20
 -21  10   0   14.50    4.30
 -11  21   0   11.50    3.40
  21 -10   0   10.70    4.20
 -10 -11   0    9.60    4.20
 -11  21   0   14.10    3.80
  10 -21   0   12.00    4.50
  11  10   0   17.00    4.60
 -21  11   0   19.20    4.70
 -21  11   0   15.00    3.90
 -11 -10   0   12.70    4.40
 -10  21   0   14.20    3.70
 -11 -10   0   16.00    4.30
  21 -11   0   12.10    4.20
 -10  21   0   16.90    3.80
  12   9   0   39.40    6.40
 -21  12   0   44.50    6.10
   9 -21   0   38.30    6.90
   9 -21   0   34.00    2.40
 -21  12   0   34.00    4.30
 -21  12   0   47.20    7.00
 -12  -9   0   35.90    7.40
  -9  21   0   35.10    5.20
 -12  -9   0   33.80    5.80
  21 -12   0   40.20    7.00
  -9  21   0   35.10    5.50
 -21  13   0   47.40    7.00
   8 -21   0   43.60    8.30
 -21  13   0   56.39    6.20
 -21  13   0   53.89    4.60
  13   8   0   58.49    7.90
  -8  21   0   57.59    6.30
 -13  -8   0   47.20    6.50
  -8  21   0   48.70    6.20
  21 -13   0   58.49    8.30
 -21  14   0   25.20    5.40
 -21  14   0   14.80    3.90
  14   7   0   18.10    4.90
 -21  14   0   13.00    2.70
  21 -14   0   12.00    4.40
  -7  21   0   14.10    3.70
  -7  21   0   13.70    4.00
 -14  -7   0   25.10    4.70
 -21  15   0   30.90    5.50
 -21  15   0   30.20    6.30
   6 -21   0   26.30    5.90
 -21  15   0   28.20    3.60
  15   6   0   37.00    6.40
 -15  -6   0   32.60    6.60
 -15  -6   0   34.50    5.60
  -6  21   0   43.00    6.00
  -6  21   0   41.30    6.00
   5 -21   0   -4.70    2.60
 -21  16   0   -1.80    2.50
 -21  16   0    1.50    1.70
  16   5   0    2.20    3.60
 -16  -5   0    2.70    3.20
  -5  21   0    2.10    2.60
  21 -16   0    1.30    3.10
  -5  21   0   -3.50    2.20
 -16  -5   0    1.40    2.80
   4 -21   0   11.80    4.50
 -21  17   0   29.80    5.90
  17   4   0   17.40    5.30
 -21  17   0   18.00    2.90
  -4  21   0   20.80    4.50
 -17  -4   0   18.50    4.50
  -4  21   0   16.60    4.80
  21 -17   0   11.10    4.70
 -17  -4   0   14.70    4.80
 -21  18   0    4.90    3.40
 -21  18   0    4.60    2.80
   3 -21   0    5.00    3.80
 -21  18   0    3.40    3.40
  18   3   0    5.70    4.40
   3 -21   0   10.80    5.00
  21 -18   0    5.50    3.90
 -18  -3   0   13.10    4.80
  -3  21   0    9.10    4.00
 -18  -3   0    6.10    3.40
   2 -21   0    2.20    3.70
  19   2   0   18.50    5.30
 -21  19   0    3.80    3.20
   2 -21   0    1.40    3.80
 -21  19   0    3.20    3.10
 -19  -2   0   -0.50    2.90
  -2  21   0    3.60    3.50
  21 -19   0    6.00    3.80
 -19  -2   0    2.10    3.70
  -2  21   0   -0.70    3.50
 -21  20   0    7.80    2.50
 -21  20   0    5.70    3.70
   1 -21   0    8.70    4.70
  20   1   0    9.80    4.70
  -1  21   0   23.00    5.90
 -20  -1   0    7.70    3.50
  21 -20   0    3.80    4.00
 -20  -1   0    7.30    4.10
   0 -21   0   12.50    4.80
  21   0   0    8.10    4.70
 -21  21   0    4.60    3.80
 -21  21   0   13.90    3.00
 -21   0   0   12.50    5.30
  21 -21   0    9.60    4.70
   0  21   0   12.00    4.80
 -21   0   0   16.40    4.20
  21 -22   0   -1.50    3.50
 -22   1   0   -0.40    3.60
  -1 -21   0    5.50    4.50
 -21  22   0    2.10    2.30
  22  -1   0    8.40    4.40
 -21  22   0    0.30    3.50
 -22   2   0    4.10    3.20
  20 -22   0   -2.10    3.30
 -22   2   0    0.00    3.60
   2  20   0    7.10    4.10
 -20  22   0   -2.10    2.20
 -20  22   0   -2.30    3.10
  22  -2   0   -2.60    3.40
  -2 -20   0    0.80    3.50
  19 -22   0    1.10    3.70
   3  19   0    0.00    3.60
 -22   3   0   -0.20    3.00
 -22   3   0    0.10    3.30
  -3 -19   0    6.40    4.30
  22  -3   0    3.50    4.10
 -19  22   0    3.70    3.40
 -19  22   0    4.00    2.40
 -22   4   0    3.30    3.00
  18 -22   0    3.20    4.30
 -22   4   0    5.00    4.50
  22  -4   0    6.50    4.20
 -18  22   0    5.60    2.40
 -18  22   0   12.50    3.90
  -4 -18   0    0.20    3.50
   5  17   0   34.30    6.40
 -22   5   0   33.70    6.60
  17 -22   0   39.80    7.30
 -22   5   0   29.30    5.30
  22  -5   0   31.50    6.60
 -17  22   0   24.90    4.20
 -17  22   0   25.00    5.20
  -5 -17   0   33.40    6.60
  16 -22   0   23.00    6.10
   6  16   0   36.90    6.40
 -22   6   0   37.50    7.10
 -22   6   0   45.80    6.20
  -6 -16   0   36.00    7.20
 -16  22   0   41.30    7.30
  22  -6   0   45.60    7.60
 -16  22   0   42.60    5.10
   7  15   0   33.20    6.30
 -22   7   0   40.00    7.00
  15 -22   0   35.90    7.00
 -22   7   0   39.30    6.00
 -15  22   0   40.60    5.00
  22  -7   0   35.70    6.90
  -7 -15   0   47.90    8.20
 -22   8   0  113.69    8.50
  14 -22   0   89.29    9.60
 -22   8   0  110.19    9.80
 -22   8   0   98.89    7.40
   8  14   0  108.89    9.50
 -14  22   0   99.39    7.30
  22  -8   0   99.69   10.60
  -8 -14   0   99.39    9.80
 -14  22   0  111.29    8.90
 -22   9   0    6.00    4.00
  13 -22   0   20.40    5.60
   9  13   0   17.90    5.10
 -22   9   0   14.00    3.90
 -22   9   0   20.70    3.90
  -9 -13   0   10.10    4.80
 -13  22   0   13.10    3.60
  22  -9   0   19.00    6.30
 -13  22   0   14.70    4.20
 -22  10   0    2.90    3.30
  12 -22   0    3.60    3.50
 -22  10   0   -1.40    2.50
  10  12   0   -4.70    2.70
 -22  10   0   -0.30    2.10
 -12  22   0    1.30    2.30
 -10 -12   0    4.80    3.50
  22 -10   0    3.00    3.60
 -12  22   0   -3.00    2.50
  11  11   0   58.09    8.10
 -22  11   0   74.39    6.90
  11 -22   0   66.89    9.20
 -22  11   0   64.09    5.50
 -22  11   0   60.99    8.00
  22 -11   0   61.19   12.70
 -11 -11   0   64.99    8.20
 -11 -11   0   58.39    8.50
 -11  22   0   67.79    6.30
 -11  22   0   55.29    7.10
 -22  12   0   16.90    4.70
  10 -22   0   12.40    1.90
  12  10   0    9.80    4.20
  10 -22   0   15.80    5.00
 -22  12   0   12.80    3.00
 -22  12   0    8.00    3.50
 -10  22   0   14.10    3.60
 -12 -10   0   15.10    4.10
 -12 -10   0   14.80    4.80
  22 -12   0   11.00    4.60
 -10  22   0    7.20    3.50
   9 -22   0   29.10    6.30
  13   9   0   59.19    8.00
 -22  13   0   44.10    6.20
 -22  13   0   36.60    6.60
 -13  -9   0   32.80    6.60
 -13  -9   0   38.90    6.30
  -9  22   0   31.40    5.70
  -9  22   0   35.40    5.40
  22 -13   0   37.70    7.20
 -22  14   0   13.40    3.00
   8 -22   0    8.90    4.40
  14   8   0   20.10    5.10
 -22  14   0   13.30    4.00
 -22  14   0   18.80    5.00
  22 -14   0   13.60    5.10
 -14  -8   0   10.90    4.50
  -8  22   0   14.70    4.10
  -8  22   0   11.20    3.90
 -14  -8   0   14.10    4.20
  15   7   0  115.29   10.00
 -22  15   0  132.79    9.70
 -22  15   0  116.39   10.10
   7 -22   0  123.29   11.20
 -22  15   0  115.09    6.70
  -7  22   0  110.29    8.80
 -15  -7   0  125.59   11.00
 -15  -7   0  118.69    9.10
  -7  22   0  128.49   10.60
  22 -15   0  120.89   11.20
 -22  16   0    8.90    2.40
 -22  16   0    2.50    3.60
  16   6   0    8.80    3.80
   6 -22   0   14.40    5.00
 -16  -6   0   15.90    4.30
  22 -16   0    9.00    4.70
 -16  -6   0   19.30    5.40
  -6  22   0   10.50    4.30
 -22  17   0    2.50    3.60
 -22  17   0    4.60    3.60
   5 -22   0    4.30    3.80
 -22  17   0    3.30    2.20
  -5  22   0    1.40    2.90
  -5  22   0    9.90    4.40
 -17  -5   0    6.70    3.50
 -17  -5   0    6.50    4.40
  22 -17   0    9.90    4.80
 -22  18   0    8.20    4.20
 -22  18   0    4.20    3.20
 -22  18   0    9.60    4.20
   4 -22   0    3.10    3.70
  18   4   0    9.80    4.70
  22 -18   0    8.40    4.30
  -4  22   0    8.00    3.70
 -18  -4   0   14.20    4.90
  -4  22   0   10.40    4.50
 -18  -4   0   10.20    3.80
   3 -22   0   39.40    7.50
   3 -22   0   45.60    8.00
 -22  19   0   37.10    6.40
 -22  19   0   49.60    7.50
  19   3   0   46.80    7.90
  -3  22   0   34.80    6.50
  -3  22   0   33.80    6.00
  22 -19   0   40.70    7.30
 -19  -3   0   48.30    7.80
 -19  -3   0   38.30    6.30
 -22  20   0   46.90    7.40
  20   2   0   57.29    8.80
   2 -22   0   47.40    7.90
  22 -20   0   56.19    8.80
  -2  22   0   48.00    7.70
 -20  -2   0   39.40    7.70
 -20  -2   0   65.59    7.10
 -22  21   0   18.50    5.00
  21   1   0   16.40    5.30
   1 -22   0   30.00    7.30
 -21  -1   0   23.50    6.30
  22 -21   0   18.40    5.90
  22   0   0    0.90    4.20
   0 -22   0    3.80    4.90
 -22  22   0    6.50    4.30
   0  22   0    0.60    4.50
 -22   0   0    8.60    4.00
 -22   0   0   14.50    5.70
  22 -22   0    8.60    5.00
   1  22   0   44.70    8.00
 -23   1   0   41.00    7.70
  22 -23   0   35.80    7.60
 -23   1   0   31.00    6.20
  23  -1   0   32.40    7.30
  -1 -22   0   42.70    8.30
 -22  23   0   29.30    6.30
   2  21   0   21.70    6.10
 -23   2   0   24.00    5.20
 -23   2   0   16.10    5.80
  21 -23   0   22.00    5.70
  -2 -21   0   15.20    5.90
 -21  23   0    7.60    4.40
 -21  23   0   14.90    3.50
  23  -2   0   27.60    6.80
   3  20   0   15.60    5.40
  20 -23   0   14.20    5.50
 -23   3   0   28.30    6.50
 -23   3   0   19.10    4.90
 -20  23   0   21.90    3.80
  -3 -20   0   26.40    6.90
 -20  23   0   20.10    5.10
  23  -3   0   17.20    5.80
  19 -23   0   13.20    5.50
 -23   4   0   14.90    5.20
  -4 -19   0   25.30    6.60
 -19  23   0   19.10    5.00
  23  -4   0   26.00    6.50
 -19  23   0   18.60    3.60
 -23   5   0    5.70    3.40
 -23   5   0    4.70    4.10
  18 -23   0    0.60    3.70
   5  18   0    6.30    4.30
 -18  23   0    0.30    2.30
  -5 -18   0    1.90    4.10
  23  -5   0   -1.00    3.90
 -18  23   0    0.80    3.40
  17 -23   0  105.49   10.40
 -23   6   0   88.49    9.70
   6  17   0   87.39    9.20
 -23   6   0   92.59    8.30
  23  -6   0   95.89   10.00
 -17  23   0   97.49    7.10
  -6 -17   0   73.29   10.50
 -17  23   0  100.69    8.80
 -23   7   0   -0.60    2.80
   7  16   0   -1.30    3.50
  16 -23   0    4.70    4.10
 -23   7   0    1.90    3.80
  -7 -16   0   -5.90    3.20
 -16  23   0    4.80    2.70
 -16  23   0   -1.80    3.20
  23  -7   0   -1.70    3.00
  15 -23   0   38.60    7.10
 -23   8   0   53.89    8.10
   8  15   0   39.30    6.90
 -23   8   0   30.70    5.30
 -23   8   0   25.80    4.80
  23  -8   0   44.20    7.80
 -15  23   0   36.40    6.10
  -8 -15   0   45.70    8.10
 -15  23   0   36.70    5.10
  14 -23   0   51.59    8.30
 -23   9   0   53.89    8.00
 -23   9   0   40.20    6.10
   9  14   0   43.90    7.30
 -23   9   0   39.90    5.50
 -14  23   0   50.79    7.00
 -14  23   0   49.80    5.90
  -9 -14   0   38.40    7.60
  23  -9   0   74.29    9.80
 -23  10   0   89.19    7.80
  10  13   0   80.89    8.80
 -23  10   0   74.09    6.50
  13 -23   0  100.59   10.10
 -23  10   0   90.09    9.00
 -13  23   0   75.39    8.00
  23 -10   0   69.19    9.50
 -10 -13   0   99.99   10.00
 -13  23   0   86.49    7.10
  11  12   0    4.40    3.60
 -23  11   0    5.10    2.60
  12 -23   0    5.90    4.00
  12 -23   0    5.80    2.30
 -23  11   0    4.10    3.60
 -23  11   0    1.50    2.70
 -11 -12   0   12.90    4.30
 -11 -12   0    7.40    4.40
 -12  23   0    0.80    2.20
  23 -11   0   12.40    4.70
 -12  23   0    1.90    3.20
 -23  12   0   18.80    3.50
  11 -23   0   28.20    6.00
 -23  12   0   23.40    5.70
 -23  12   0   14.50    4.20
  12  11   0   16.90    5.00
  23 -12   0   20.50    5.60
 -11  23   0   21.00    4.20
 -12 -11   0   19.60    5.80
 -11  23   0   15.50    4.60
 -12 -11   0   24.30    5.30
 -23  13   0   41.30    4.40
  10 -23   0   35.40    7.00
  13  10   0   52.09    7.90
 -23  13   0   44.50    7.10
 -23  13   0   35.20    6.70
 -10  23   0   36.30    6.20
  23 -13   0   41.30    7.60
 -13 -10   0   49.30    7.10
 -10  23   0   42.20    5.90
 -13 -10   0   36.90    7.30
 -23  14   0   11.00    4.50
   9 -23   0    6.60    4.50
  14   9   0    3.40    3.60
 -14  -9   0    8.20    4.10
  23 -14   0   14.60    5.00
 -14  -9   0   11.60    4.50
  -9  23   0    5.20    3.70
  -9  23   0   13.30    4.20
   8 -23   0   17.40    5.70
 -23  15   0   13.70    4.60
 -23  15   0   26.80    5.80
 -15  -8   0   22.80    4.90
  23 -15   0   11.50    4.90
  -8  23   0   25.80    5.30
 -15  -8   0   24.50    6.00
  -8  23   0   22.20    4.60
 -23  16   0  144.09   10.60
 -23  16   0  130.09    9.00
   7 -23   0  125.09   11.40
  16   7   0  139.09   11.70
 -23  16   0  133.89   10.90
 -16  -7   0  145.19   10.40
  23 -16   0  135.29   11.90
  -7  23   0  138.69   10.40
 -16  -7   0  155.78   12.50
 -23  17   0   61.09    6.30
 -23  17   0   72.59    8.80
   6 -23   0   64.19    9.20
  17   6   0   75.79    9.90
 -23  17   0   58.39    8.10
 -17  -6   0   67.69    7.50
 -17  -6   0   66.59    9.60
  -6  23   0   87.69    9.10
  23 -17   0   64.99    9.50
  -6  23   0   67.79    7.40
   5 -23   0   24.10    5.90
 -23  18   0   41.10    6.90
 -23  18   0   37.90    6.90
  18   5   0   37.40    7.00
  -5  23   0   29.10    6.30
  23 -18   0   33.80    7.30
 -18  -5   0   31.10    7.20
  -5  23   0   31.10    5.90
 -18  -5   0   30.50    5.80
   4 -23   0   66.59   10.00
  19   4   0   62.89    9.20
 -23  19   0   82.79    9.00
   4 -23   0   83.59   10.80
 -23  19   0   85.49    8.60
  -4  23   0   85.39    8.30
 -19  -4   0   85.49   11.00
  23 -19   0   81.29   10.70
 -19  -4   0   81.69   11.30
  -4  23   0   72.99    9.60
   3 -23   0    5.40    5.00
  20   3   0   -0.40    4.00
   3 -23   0   -2.00    3.60
 -23  20   0   -0.10    3.80
 -23  20   0    5.60    3.90
 -20  -3   0    7.20    3.70
 -20  -3   0   10.40    5.00
  23 -20   0   -2.40    4.60
 -23  21   0    1.30    3.80
   2 -23   0    4.90    4.50
  21   2   0    2.40    4.30
  -2  23   0   -5.70    3.90
 -21  -2   0    6.30    3.90
  23 -21   0    6.90    4.70
 -21  -2   0    0.20    3.90
   1 -23   0   29.40    7.10
  22   1   0   48.00    8.40
 -23  22   0   35.10    6.90
 -22  -1   0   44.20    6.90
  -1  23   0   40.70    7.70
 -22  -1   0   37.40    7.80
  23 -22   0   43.90    8.80
   0 -23   0    3.60    5.70
 -23  23   0    2.10    4.50
  23   0   0    6.60    4.40
 -23   0   0   -3.10    4.10
 -23   0   0   -2.20    4.90
   0  23   0    6.00    5.40
  23 -23   0   -1.00    5.40
  22 -24   0    9.30    6.10
 -24   2   0   -0.20    5.10
 -24   2   0   12.50    4.80
   2  22   0   11.00    6.00
 -22  24   0   15.30    5.10
  24  -2   0   18.30    6.60
  -2 -22   0   17.10    6.50
  21 -24   0   13.30    6.10
   3  21   0   11.70    6.00
 -24   3   0   20.10    6.80
 -24   3   0   28.70    5.60
  -3 -21   0   22.10    7.90
 -21  24   0   16.00    5.20
  24  -3   0   19.60    6.70
 -24   4   0   12.40    5.40
   4  20   0   10.30    5.70
  20 -24   0    0.90    4.40
 -24   4   0   15.70    4.70
 -20  24   0   15.70    4.80
  24  -4   0    9.90    4.70
  -4 -20   0   15.40    6.20
 -20  24   0   12.70    3.60
 -24   5   0   29.50    6.80
 -24   5   0   26.80    5.40
  19 -24   0   26.10    6.70
  -5 -19   0   14.40    5.70
  24  -5   0   23.20    6.50
 -19  24   0   16.80    4.80
 -19  24   0   29.00    4.50
 -24   6   0   72.79    9.80
   6  18   0   49.00    7.70
 -24   6   0   67.09    8.00
  18 -24   0   79.69   10.50
  -6 -18   0   61.89    9.60
 -18  24   0   68.59    6.20
 -18  24   0   58.19    7.90
  24  -6   0   66.89   10.10
   7  17   0   21.80    6.00
 -24   7   0   23.20    6.00
  17 -24   0    5.90    4.60
 -24   7   0   19.30    4.90
 -17  24   0   16.70    5.00
  24  -7   0   17.80    5.80
 -17  24   0   19.30    4.00
  -7 -17   0   24.40    6.50
   8  16   0    2.50    4.40
 -24   8   0    4.90    4.00
  16 -24   0    2.40    4.10
 -24   8   0    3.50    3.20
 -24   8   0    6.40    4.10
 -16  24   0    1.00    3.20
 -16  24   0    0.00    2.70
  24  -8   0    0.30    3.70
  -8 -16   0   -5.10    3.30
   9  15   0   54.39    9.90
 -24   9   0   67.79    6.60
 -24   9   0   60.89    9.00
 -24   9   0   57.99    8.70
  15 -24   0   69.49    9.60
 -15  24   0   59.89    6.20
  -9 -15   0   71.39   10.20
  24  -9   0   70.29    9.80
 -15  24   0   65.79    8.20
 -24  10   0   36.60    5.10
  10  14   0   40.20   10.60
  14 -24   0   36.20    7.50
 -24  10   0   35.20    6.70
 -24  10   0   42.40    7.40
 -14  24   0   53.99    7.20
  24 -10   0   45.20    8.10
 -10 -14   0   31.10    6.90
 -14  24   0   43.50    5.50
  13 -24   0    0.00    2.30
 -24  11   0    4.30    2.80
 -24  11   0    5.40    3.90
 -24  11   0    4.00    2.90
  13 -24   0   -1.00    3.90
  11  13   0    3.60    4.40
 -13  24   0   -1.90    2.30
 -11 -13   0   -7.30    3.40
 -11 -13   0   -0.70    3.30
 -13  24   0    0.90    3.10
  24 -11   0   -0.90    3.10
 -24  12   0   16.60    5.20
 -24  12   0   14.00    4.00
 -24  12   0   11.60    3.20
  12  12   0   12.70    5.00
  12 -24   0   23.70    6.30
 -12  24   0   12.90    4.30
  24 -12   0   15.90    5.40
 -12 -12   0   10.40    4.20
 -12 -12   0   12.60    4.80
 -12  24   0   18.90    4.60
  13  11   0   -2.20    3.40
 -24  13   0    4.20    3.70
  11 -24   0    0.40    3.20
 -24  13   0    3.70    3.10
 -24  13   0    4.10    2.40
 -11  24   0   -0.90    4.30
 -13 -11   0    6.30    4.80
 -13 -11   0   -3.10    3.50
 -11  24   0    4.80    3.50
  24 -13   0    5.10    4.20
 -24  14   0    4.00    3.20
 -24  14   0    0.20    2.30
 -24  14   0   -2.00    3.60
  10 -24   0    0.80    3.90
  14  10   0   -2.80    3.00
  24 -14   0   -1.70    3.10
 -14 -10   0   -5.00    3.30
 -10  24   0    1.10    3.40
 -10  24   0   -2.10    2.70
 -24  15   0   36.70    6.20
 -24  15   0   40.10    6.80
  15   9   0   25.20    6.10
   9 -24   0   26.70    6.70
  -9  24   0   31.00    5.70
 -15  -9   0   29.50    7.10
  24 -15   0   30.50    7.10
   8 -24   0   17.90    5.30
 -24  16   0   15.80    5.30
 -24  16   0    8.50    4.00
  16   8   0    8.40    4.80
  -8  24   0    6.10    4.00
  24 -16   0   17.70    5.60
 -16  -8   0   19.60    6.00
 -16  -8   0    7.80    6.90
  17   7   0   -1.90    3.90
 -24  17   0    8.70    4.40
   7 -24   0   -1.00    3.70
 -24  17   0    4.30    3.40
  -7  24   0    2.70    3.50
  -7  24   0    3.50    4.00
  24 -17   0    5.70    4.30
 -17  -7   0    4.50    4.10
 -17  -7   0   -1.10    4.20
   6 -24   0   11.60    5.10
 -24  18   0   16.60    5.00
 -24  18   0    3.20    4.10
  18   6   0   -0.70    4.00
  24 -18   0    4.20    4.40
  -6  24   0   10.50    5.40
 -18  -6   0    7.70    4.80
 -18  -6   0    5.60    4.10
  -6  24   0    7.90    3.90
 -24  19   0   -6.90    3.60
  19   5   0   -0.40    4.30
   5 -24   0   -5.50    4.50
 -24  19   0   -1.40    3.30
   5 -24   0   -5.90    4.40
  -5  24   0    5.30    3.80
 -19  -5   0    7.80    5.10
 -19  -5   0   11.50    4.40
  24 -19   0    6.90    4.70
  -5  24   0    0.70    4.60
   4 -24   0    2.10    4.40
 -24  20   0   -0.90    4.00
   4 -24   0   -0.40    4.50
  20   4   0    3.80    4.90
 -24  20   0   11.80    4.30
 -20  -4   0    5.00    4.70
  -4  24   0    6.70    5.10
  24 -20   0    4.70    4.30
 -20  -4   0    2.20    4.00
  21   3   0    6.60    5.50
 -24  21   0   11.20    4.90
   3 -24   0   -3.10    4.90
 -21  -3   0   24.30    5.30
  24 -21   0   13.00    6.30
  -3  24   0    9.30    5.60
 -24  22   0    5.60    4.80
  22   2   0    7.50    5.00
   2 -24   0   -0.80    5.60
  24 -22   0   -4.10    5.80
 -22  -2   0    3.70    4.80
  -2  24   0   -3.80    5.00
 -22  -2   0   -5.10    4.00
 -25   4   0   -7.30    3.90
   4  21   0    0.50    5.10
 -25   4   0    1.10    4.80
  21 -25   0   -2.80    4.20
  -4 -21   0    4.80    5.20
 -21  25   0    2.70    4.50
  25  -4   0    1.30    4.60
 -25   5   0   50.19    7.40
   5  20   0   53.99    8.90
  25  -5   0   68.09   10.10
 -20  25   0   45.10    7.50
 -25   6   0   29.10    5.90
 -25   6   0   26.80    6.80
  19 -25   0   24.50    6.60
   6  19   0   28.20    7.10
 -19  25   0   22.70    4.60
 -19  25   0   22.20    5.90
  25  -6   0   23.40    6.70
  -6 -19   0   18.60    6.60
 -25   7   0    0.80    3.60
   7  18   0    8.80    5.00
 -25   7   0   -4.70    3.90
 -25   7   0   -0.80    4.00
  18 -25   0    1.10    4.40
  -7 -18   0    1.10    4.50
  25  -7   0    1.70    4.30
 -18  25   0   -1.30    3.80
 -18  25   0    2.00    3.20
  17 -25   0    9.00    4.50
 -25   8   0    4.40    3.50
 -25   8   0    1.60    3.50
   8  17   0   -3.80    4.10
 -25   8   0    2.50    4.30
  -8 -17   0    4.70    5.00
 -17  25   0    2.10    4.10
 -17  25   0   -2.10    3.10
  25  -8   0   10.20    5.30
   9  16   0   38.40    6.90
 -25   9   0   40.50    7.30
 -25   9   0   41.20    5.60
  16 -25   0   41.80    8.10
 -25   9   0   41.20    6.40
 -16  25   0   38.80    5.50
 -16  25   0   35.50    6.10
  -9 -16   0   50.99    9.10
  25  -9   0   45.10    8.20
 -25  10   0   13.70    4.40
 -25  10   0   14.70    5.40
  15 -25   0    6.10    4.90
 -25  10   0   15.70    4.20
  10  15   0   17.70    5.60
  25 -10   0    8.90    4.30
 -15  25   0   11.60    4.40
 -10 -15   0   13.40    5.60
  14 -25   0   44.70    8.10
 -25  11   0   45.20    6.90
  11  14   0   52.99    8.80
 -25  11   0   51.59    5.90
 -25  11   0   61.99    8.80
 -14  25   0   57.69    7.20
  25 -11   0   67.69    9.80
 -11 -14   0   58.29    9.20
 -14  25   0   59.59    7.70
 -11 -14   0   60.69    8.50
 -25  12   0   71.59    9.60
  12  13   0   52.09    8.30
 -25  12   0   73.59    7.70
  13 -25   0   81.19   10.70
 -25  12   0   62.79    6.30
 -13  25   0   57.99    7.60
 -12 -13   0   64.59    8.50
  25 -12   0   66.19    9.70
 -13  25   0   74.39    7.50
 -12 -13   0   57.19    9.30
 -25  13   0   34.80    6.40
 -25  13   0   24.50    6.20
 -25  13   0   30.30    4.20
  12 -25   0   30.80    6.80
  13  12   0   35.60    7.10
  25 -13   0   56.99    9.10
 -13 -12   0   38.70    6.90
 -13 -12   0   45.40    8.70
  11 -25   0   13.30    5.10
  14  11   0    6.40    4.50
 -25  14   0   10.80    4.80
 -25  14   0    8.20    3.90
 -11  25   0   22.50    5.10
 -14 -11   0   11.80    5.20
 -14 -11   0   13.70    5.30
  25 -14   0   11.90    5.30
  10 -25   0   11.40    5.40
  15  10   0   22.40    6.10
 -25  15   0   20.70    5.20
 -25  15   0   25.20    5.90
 -15 -10   0   16.30    5.00
  25 -15   0   10.10    5.50
 -15 -10   0   20.20    6.40
 -10  25   0   20.00    5.00
   9 -25   0    1.90    4.70
  16   9   0   12.80    5.30
 -25  16   0   19.10    5.30
 -25  16   0    8.80    5.10
 -16  -9   0   19.50    5.50
  25 -16   0   21.80    6.30
  -9  25   0    8.70    4.30
 -16  -9   0   16.50    6.00
 -25  17   0  211.18   13.90
   8 -25   0  193.48   15.20
 -25  17   0  211.98   13.80
  17   8   0  177.98   14.40
 -17  -8   0  198.88   15.60
  -8  25   0  202.88   12.80
 -17  -8   0  209.68   13.30
  -8  25   0  161.18   13.40
  25 -17   0  218.98   15.80
 -25  18   0   77.99    8.50
   7 -25   0   62.79    9.50
  18   7   0   47.40    8.40
 -25  18   0   62.69    8.80
  25 -18   0   64.09    9.90
 -18  -7   0   63.69    8.20
 -18  -7   0   66.39   10.00
  -7  25   0   71.19    9.50
  -7  25   0   53.99    7.70
 -25  19   0    7.10    4.30
   6 -25   0   -0.70    4.50
 -25  19   0    3.20    4.70
  19   6   0    8.70    5.10
  -6  25   0    5.70    5.20
  -6  25   0    4.80    4.00
 -19  -6   0   -2.90    3.90
  25 -19   0   11.40    5.40
 -19  -6   0   -4.00    5.10
 -25  20   0   -2.50    3.80
 -25  20   0    0.70    4.40
  20   5   0    5.20    5.00
  -5  25   0   -0.30    5.10
 -20  -5   0   -3.50    4.30
 -20  -5   0    0.40    5.70
   4 -25   0   18.40    6.40
 -25  21   0    1.20    4.70
   4 -25   0    6.10    4.80
  21   4   0    4.00    5.70
  25 -21   0   11.90    6.00
 -21  -4   0    0.40    4.30
 -21  -4   0    5.00    5.40
  -4  25   0   -0.10    5.30
 -26   7   0    8.90    4.70
 -26   7   0    3.90    4.10
 -26   7   0   -6.70    4.40
  19 -26   0   -2.40    4.50
   7  19   0  -10.40    5.00
  -7 -19   0    6.00    5.60
 -19  26   0    0.10    4.30
 -26   8   0   -0.10    4.00
  18 -26   0    3.50    4.70
 -26   8   0    3.40    6.70
   8  18   0   12.40    5.80
 -26   8   0    0.40    4.90
 -18  26   0    0.20    4.20
 -18  26   0   -7.70    4.00
  -8 -18   0    8.50    5.60
  26  -8   0    2.90    4.80
 -26   9   0    1.10    4.40
 -26   9   0    0.40    4.60
 -26   9   0    5.70    3.90
   9  17   0   -3.90    4.70
 -17  26   0   -1.00    3.60
 -17  26   0    3.10    3.80
  26  -9   0    3.40    4.30
  10  16   0   32.10    7.00
 -26  10   0   21.30    5.90
 -26  10   0   16.00    4.90
 -26  10   0   21.30    5.80
  26 -10   0   42.80    8.30
 -16  26   0   22.50    5.60
 -16  26   0   19.50    4.80
  15 -26   0    3.10    4.80
 -26  11   0    7.30    4.10
 -26  11   0    7.70    5.20
  11  15   0   10.50    5.40
 -15  26   0    8.00    4.10
 -15  26   0   17.00    4.50
 -11 -15   0   17.30    5.40
  26 -11   0   11.40    5.80
 -11 -15   0   14.50    6.00
  14 -26   0   18.40    6.40
  12  14   0   12.50    5.40
 -26  12   0   15.20    4.80
 -26  12   0   23.60    6.10
  26 -12   0   15.90    5.30
 -14  26   0   15.00    4.80
 -12 -14   0   17.50    6.20
 -14  26   0   13.60    4.80
 -12 -14   0   14.10    5.40
  13 -26   0   91.39   11.70
 -26  13   0   87.49    8.90
 -26  13   0   89.19   10.80
  13  13   0   81.49   10.70
  26 -13   0  100.89   11.10
 -13  26   0   78.59    8.70
 -13 -13   0   73.79    9.50
 -13 -13   0  102.69   11.40
  12 -26   0   58.79    9.50
 -26  14   0   37.70    7.30
 -26  14   0   45.50    6.70
  14  12   0   48.60    8.40
 -14 -12   0   66.19   10.20
 -12  26   0   41.00    6.80
 -14 -12   0   47.80    7.70
  26 -14   0   45.00    8.30
  15  11   0   -0.70    4.30
  11 -26   0    5.30    4.90
 -26  15   0    1.50    3.60
 -26  15   0    9.20    4.80
  26 -15   0    2.50    5.50
 -15 -11   0    6.10    5.50
 -15 -11   0   -2.20    3.80
 -11  26   0   -3.20    3.50
 -26  16   0   47.40    7.40
  16  10   0   47.10    8.30
 -26  16   0   47.60    7.90
 -16 -10   0   44.90    7.30
 -10  26   0   36.00    6.50
  26 -16   0   72.49   10.50
  17   9   0   -5.50    4.10
 -26  17   0   11.10    4.70
 -26  17   0    1.20    4.50
 -17  -9   0    4.30    4.80
  -9  26   0    0.30    4.00
  -9  26   0    2.30    5.30
  26 -17   0    7.80    5.30
   8 -26   0   -1.50    4.70
  18   8   0    5.40    5.10
 -26  18   0    4.50    4.40
 -26  18   0    4.80    4.40
 -18  -8   0    7.90    5.00
  -8  26   0   14.20    6.00
 -18  -8   0   11.20    6.10
  -8  26   0   -1.60    4.10
 -26  19   0   40.00    7.30
  19   7   0   43.80    8.20
   7 -26   0   39.00    7.80
  -7  26   0   40.00    8.70
 -19  -7   0   40.10    7.10
 -19  -7   0   26.40    7.20
  -7  26   0   34.60    6.30
  26 -19   0   32.90    8.00
  12  15   0    9.60    5.80
 -27  12   0    8.80    5.40
 -27  12   0    5.60    4.50
  15 -27   0   14.10    6.10
  27 -12   0   17.50    6.30
 -12 -15   0   13.50    6.30
 -12 -15   0   16.90    6.10
 -15  27   0    6.50    4.80
 -27  13   0    9.20    5.30
 -27  13   0    8.90    4.80
  14 -27   0   14.00    6.20
  13  14   0   13.00    6.00
 -13 -14   0    3.90    5.50
 -13 -14   0   16.10    6.60
 -14  27   0    1.70    4.30
  27 -13   0   13.70    6.80
  13 -27   0    8.00    5.40
 -27  14   0    3.20    4.50
  14  13   0    0.10    5.70
 -27  14   0    5.00    4.90
 -13  27   0   -5.40    4.10
  27 -14   0    2.70    5.30
 -14 -13   0    5.40    5.40
 -14 -13   0   -2.70    4.90
  12 -27   0    2.30    5.00
 -27  15   0   -2.60    4.50
  15  12   0    0.40    4.90
 -27  15   0    3.70    4.10
 -15 -12   0   14.30    5.40
  27 -15   0   12.30    5.80
 -15 -12   0   -1.70    4.90
 -12  27   0   -3.80    4.50
   0   0  -1 6972.10  203.88
   0   0   1 7195.38  204.08
  -1   0  -1   94.19    3.60
   0   1  -1  108.89    3.50
   0   1  -1   94.59    3.20
   1  -1  -1   96.69    3.00
  -1   0  -1   96.59    3.10
   0   1  -1   92.89    3.50
   0   1  -1   95.59    3.80
  -1   0  -1   92.09    3.20
   0   1  -1   91.79    3.30
   1  -1  -1  101.89    3.80
   1  -1  -1   98.79    3.90
   0  -1   1   96.29    3.30
   0  -1   1   97.79    3.60
   1   0   1   97.99    3.80
   0  -1   1   92.49    3.80
   0  -1   1  101.59    4.00
   0  -1   1   95.99    3.40
  -1   1   1   99.39    3.80
   0  -1   1   96.59    3.30
   0  -1   1   94.69    3.30
   1   0   1  100.39    3.80
  -1   1   1   97.79    3.80
   1   0  -1 1653.13   59.19
   0  -1  -1 1659.33   50.99
   0  -1  -1 1633.24   50.59
  -1   1  -1 1667.53   62.19
  -1   0   1 1610.54   59.19
   1  -1   1 1686.93   62.29
  -1   2  -1  260.77    8.80
   2  -1  -1  267.87    8.10
  -1   2  -1  270.47    8.70
  -1   2  -1  281.97    8.60
   2  -1  -1  286.57    9.10
   2  -1  -1  281.67    9.10
  -1  -1  -1  274.87    8.30
   2  -1  -1  266.17    8.40
   2  -1  -1  280.07    8.40
   2  -1  -1  274.17    8.00
  -1   2  -1  268.47    8.90
  -1  -1  -1  270.57    8.70
  -2   1   1  267.47    8.10
  -2   1   1  281.67    8.40
  -2   1   1  274.97    8.20
   1  -2   1  265.47    8.80
   1  -2   1  278.77    8.90
   1  -2   1  284.17    9.10
   1  -2   1  286.57    8.70
  -2   1   1  307.97    9.20
   1   1   1  274.17    8.70
  -2   1   1  275.87    8.20
   1  -2   1  284.27    8.70
   1   1   1  286.17    8.90
  -2  -1  -1  242.18    7.80
   3  -2  -1  242.68    7.70
   3  -2  -1  244.08    7.40
  -1   3  -1  245.68    8.10
  -1   3  -1  240.68    7.90
   3  -2  -1  251.67    7.80
  -1   3  -1  236.48    8.20
  -1   3  -1  239.58    8.10
  -2  -1  -1  239.68    7.80
   1  -3   1  233.88    8.00
   1  -3   1  240.48    8.10
   1  -3   1  241.88    8.10
   2   1   1  241.78    7.80
  -3   2   1  239.58    7.60
   1  -3   1  227.38    8.60
   2   1   1  251.97    7.70
  -3   2   1  243.18    7.70
   1  -3   1  231.78    7.80
   2   1   1  244.08    7.60
  -3   2   1  239.98    7.50
   0   2  -1  289.67    8.90
  -2   0  -1  277.67    8.60
   0   2  -1  271.37    8.40
   2  -2  -1  279.47    8.30
  -2   0  -1  274.37    8.60
   0   2  -1  272.97    9.00
   0   2  -1  281.17    8.80
   0   2  -1  276.67    8.90
   2  -2  -1  292.87    9.10
   2  -2  -1  274.67    8.40
  -2   0  -1  274.67    9.10
   0  -2   1  279.57    8.50
   2   0   1  277.87    8.50
  -2   2   1  276.57    8.10
  -2   2   1  268.07    8.30
   0  -2   1  280.97    8.90
   2   0   1  266.87    8.60
   0  -2   1  274.67    8.70
   0  -2   1  275.27    9.00
   0  -2   1  288.57    9.00
   1   1  -1   93.99    3.70
   1   1  -1   87.69    2.90
   1  -2  -1   94.99    3.60
  -2   1  -1   91.79    3.40
   1   1  -1   98.19    3.90
   1   1  -1   90.19    3.40
   1  -2  -1   89.89    3.00
   1   1  -1   88.69    3.50
   1  -2  -1   89.69    2.80
  -2   1  -1   94.39    3.50
   1   1  -1   90.19    3.50
   1   1  -1   92.49    3.40
  -2   1  -1   87.59    4.00
  -1  -1   1   91.09    2.90
   2  -1   1   93.99    3.40
  -1  -1   1   90.89    3.70
  -1  -1   1   93.09    3.50
  -1  -1   1   88.49    3.30
   2  -1   1   98.99    3.50
  -1   2   1   89.79    2.90
  -1   2   1   94.29    3.60
  -1  -1   1   98.69    3.50
  -1  -1   1   96.39    3.90
   2  -1   1   85.49    3.60
  -2   2  -1  393.26   12.20
   2   0  -1  399.46   12.50
   0  -2  -1  382.36   12.00
   0  -2  -1  384.96   11.60
   0  -2  -1  379.86   12.10
   2   0  -1  396.36   12.00
   2   0  -1  387.96   12.00
  -2   2  -1  407.96   12.20
  -2   2  -1  406.06   12.10
   2   0  -1  401.86   12.40
   2   0  -1  397.36   11.60
   0   2   1  389.66   11.60
   0   2   1  382.26   12.00
  -2   0   1  409.26   11.80
   2  -2   1  394.46   12.20
  -2   0   1  406.06   11.90
   2  -2   1  374.86   12.30
  -2   0   1  425.16   12.50
   2  -2   1  401.06   12.20
  -2   0   1  391.96   11.70
   2  -2   1  384.46   12.00
  -2   0   1  399.46   12.40
   3  -1  -1  386.56   12.20
  -2   3  -1  405.26   12.60
  -1  -2  -1  392.36   12.00
  -2   3  -1  397.06   12.50
   3  -1  -1  387.46   11.50
   3  -1  -1  405.56   12.30
  -2   3  -1  402.76   12.40
  -2   3  -1  404.36   12.50
   3  -1  -1  391.26   11.50
   2  -3   1  406.26   12.40
   2  -3   1  402.06   12.40
   1   2   1  384.96   12.00
   1   2   1  393.66   12.00
  -3   1   1  385.86   12.10
   1   2   1  421.16   12.20
  -3   1   1  389.26   11.50
  -3   1   1  394.16   11.50
   2  -3   1  391.66   12.60
   2  -3   1  397.26   12.50
   4  -2  -1  264.17    8.80
  -2   4  -1  252.57    8.90
  -2   4  -1  255.87    9.10
  -2  -2  -1  261.07    9.20
  -2   4  -1  263.17    8.90
   4  -2  -1  267.17    8.80
  -2  -2  -1  256.27    8.60
   4  -2  -1  262.97    8.20
  -2   4  -1  260.27    8.80
  -2  -2  -1  254.37    8.00
  -4   2   1  266.07    8.70
   2  -4   1  259.37    8.90
  -4   2   1  267.17    8.10
   2  -4   1  275.27    8.90
   2   2   1  256.57    8.70
   2   2   1  262.47    8.60
  -4   2   1  258.57    8.60
   2  -4   1  261.97    9.00
   2  -4   1  255.27    9.10
  -4   2   1  268.67    7.60
  -2   5  -1  518.45   16.20
  -2   5  -1  519.05   16.20
   5  -3  -1  509.95   16.20
   5  -3  -1  525.15   15.60
  -3  -2  -1  519.75   16.20
  -2   5  -1  512.45   16.60
  -3  -2  -1  517.15   16.30
  -2   5  -1  515.35   16.40
   5  -3  -1  510.45   16.20
   3   2   1  521.05   16.10
  -5   3   1  516.65   15.60
  -5   3   1  489.05   15.90
   2  -5   1  516.35   16.40
   2  -5   1  503.55   16.10
   2  -5   1  518.25   16.40
  -5   3   1  513.75   16.10
   2  -5   1  499.15   16.60
  -1   4  -1   31.80    2.10
   4  -3  -1   34.20    1.80
  -3  -1  -1   29.60    1.90
  -1   4  -1   29.90    2.20
   4  -3  -1   32.30    2.00
   4  -3  -1   35.30    2.00
  -1   4  -1   29.40    2.00
  -3  -1  -1   28.90    2.00
  -1   4  -1   32.00    2.00
   1  -4   1   32.80    2.10
  -4   3   1   28.30    1.70
   1  -4   1   28.00    2.00
  -4   3   1   31.20    1.80
   3   1   1   28.70    1.90
   3   1   1   30.50    1.90
   3   1   1   26.70    1.50
   1  -4   1   36.40    2.10
   1  -4   1   30.10    2.20
   1  -4   1   30.40    1.90
  -4   3   1   30.30    1.90
   3  -3  -1 1250.37   58.89
   0   3  -1 1307.67   68.59
  -3   0  -1 1314.97   63.79
  -3   3   1 1292.07   59.79
   0  -3   1 1525.85   72.39
   2  -3  -1   87.79    3.00
   2  -3  -1   93.39    3.70
   1   2  -1   85.29    3.60
  -3   1  -1   87.99    3.60
   1   2  -1   85.29    3.50
   1   2  -1   88.49    3.60
  -3   1  -1   85.59    3.80
   2  -3  -1   85.89    3.10
   2  -3  -1   93.49    3.40
   1   2  -1   86.49    3.70
  -2   3   1   85.99    3.20
  -1  -2   1   86.89    3.60
  -1  -2   1   88.09    3.60
  -1  -2   1   86.29    3.10
   3  -1   1   87.29    3.80
   3  -1   1   86.09    3.60
  -1  -2   1   82.09    3.70
  -1  -2   1   91.29    3.90
  -1  -2   1   88.09    3.70
   3  -1   1   83.79    3.50
  -2   3   1   90.79    3.00
  -1  -2   1   83.79    3.50
  -3   2  -1 1832.32   78.79
   2   1  -1 1738.73   77.29
   1  -3  -1 1817.42   69.59
  -1   3   1 1691.93   68.59
   0  -3  -1 3433.06  119.89
  -3   3  -1 3235.18  128.19
   3   0  -1 3498.75  125.19
  -3   0   1 3352.26  124.69
   3  -3   1 3227.58  128.29
   0   3   1 3396.16  118.99
   3  -4   1 1138.69   33.50
  -3   5  -1  394.76   13.20
   5  -2  -1  408.96   13.00
  -3   5  -1  402.76   12.90
  -2  -3  -1  385.86   12.70
  -3   5  -1  386.56   13.00
  -2  -3  -1  395.06   12.80
   5  -2  -1  384.06   12.10
  -2  -3  -1  390.46   11.70
   5  -2  -1  401.56   12.90
  -3   5  -1  389.76   12.90
   3  -5   1  400.56   12.90
   2   3   1  378.86   12.70
  -5   2   1  396.16   12.80
   3  -5   1  382.76   12.90
   2   3   1  396.76   12.70
   3  -5   1  393.66   13.30
   3  -5   1  398.86   13.10
  -5   2   1  390.36   12.80
  -5   2   1  390.86   11.60
  -3   6  -1  234.18    8.60
   6  -3  -1  235.68    8.10
  -3   6  -1  229.88    8.90
  -3   6  -1  228.78    8.70
  -3  -3  -1  237.48    8.90
  -3   6  -1  239.28    9.90
  -3  -3  -1  232.48    8.70
   6  -3  -1  235.68    8.80
   6  -3  -1  251.57    8.90
   3   3   1  254.67    8.80
   3   3   1  238.18    8.70
  -6   3   1  247.18    8.10
   3  -6   1  233.48    8.70
   3  -6   1  235.38    8.80
   3  -6   1  232.68    8.90
  -6   3   1  233.38    8.70
  -6   3   1  242.68    8.70
   3  -6   1  219.78    9.00
  -3   7  -1    0.20    0.60
  -3   7  -1    1.40    0.80
  -4  -3  -1    0.00    0.70
   7  -4  -1   -0.60    0.50
   7  -4  -1    0.00    0.70
  -3   7  -1    0.60    0.60
  -3   7  -1    0.20    0.80
   7  -4  -1    1.30    0.90
  -4  -3  -1    0.40    0.80
   3  -7   1    0.90    1.00
   4   3   1    0.30    0.70
   4   3   1    0.20    0.70
  -7   4   1    0.40    0.60
   3  -7   1    0.60    0.60
   3  -7   1    1.20    0.80
   3  -7   1    1.30    0.80
  -7   4   1    0.50    0.80
  -7   4   1    1.20    0.80
   6  -4  -1  877.61   25.80
   6  -4  -1  844.62   26.30
  -2   6  -1  855.51   26.30
  -2   6  -1  850.31   26.80
  -2   6  -1  844.02   26.50
  -4  -2  -1  870.61   26.40
  -4  -2  -1  874.21   26.60
  -2   6  -1  879.81   26.30
   6  -4  -1  872.51   26.40
   2  -6   1  874.01   25.80
  -6   4   1  891.11   25.80
   2  -6   1  878.61   27.00
  -6   4   1  856.81   26.10
   4   2   1  880.41   26.40
   2  -6   1  868.11   26.20
   2  -6   1  870.71   26.60
   4   2   1  862.11   26.30
  -6   4   1  855.31   24.60
   4   2   1  852.51   24.30
   2  -6   1  846.42   26.40
  -6   4   1  856.41   26.20
  -1   5  -1 2079.59  104.19
   5  -4  -1 2150.18   98.39
  -4  -1  -1 1929.71   93.89
   1  -5   1 2036.90  102.39
   4   1   1 1824.92   99.99
  -5   4   1 1978.80   92.99
   4  -4  -1  185.78    5.80
  -4   0  -1  194.48    7.10
   4  -4  -1  202.68    7.00
   4  -4  -1  192.18    6.70
  -4   0  -1  187.18    7.10
   0   4  -1  187.88    7.10
   0   4  -1  189.78    7.30
   0   4  -1  188.88    6.60
   0   4  -1  196.88    7.10
   4  -4  -1  181.68    6.70
  -4   0  -1  192.38    7.40
   4   0   1  189.48    7.00
   0  -4   1  191.88    7.10
   0  -4   1  193.48    7.10
  -4   4   1  198.18    6.70
  -4   4   1  194.38    5.70
  -4   4   1  191.68    6.80
   0  -4   1  191.98    6.70
   0  -4   1  192.68    6.70
  -4   4   1  196.08    6.80
   4   0   1  202.38    7.20
   0  -4   1  190.48    7.40
  -4   1  -1    5.10    1.00
   1   3  -1    5.20    1.10
   3  -4  -1    5.70    1.00
   1   3  -1    5.50    1.00
   3  -4  -1    4.50    0.90
   1   3  -1    4.20    1.00
  -4   1  -1    6.30    1.20
   3  -4  -1    5.80    0.60
   3  -4  -1    6.00    0.90
   1   3  -1    3.30    0.80
  -3   4   1    4.10    0.80
  -1  -3   1    4.30    0.80
  -1  -3   1    4.50    0.90
   4  -1   1    3.90    1.00
  -1  -3   1    4.90    1.00
  -3   4   1    4.10    0.70
  -1  -3   1    4.70    1.00
   4  -1   1    6.30    1.20
  -1  -3   1    3.40    0.70
   4  -1   1    6.40    1.10
  -1  -3   1    3.90    1.00
  -3   4   1    4.50    0.60
   2   2  -1  445.36   14.00
   2  -4  -1  444.06   13.60
   2   2  -1  431.16   13.70
   2   2  -1  442.26   13.80
   2  -4  -1  419.86   13.00
   2   2  -1  444.16   14.10
   2   2  -1  439.16   13.60
   2  -4  -1  420.46   13.20
  -4   2  -1  424.46   13.90
   2   2  -1  454.55   13.90
  -4   2  -1  447.56   14.10
   2  -4  -1  456.05   13.50
   2   2  -1  431.46   14.00
  -4   2  -1  436.56   14.00
  -2   4   1  433.86   13.40
  -2  -2   1  468.85   13.70
   4  -2   1  443.56   14.00
  -2  -2   1  424.36   13.50
  -2  -2   1  442.16   13.80
  -2  -2   1  441.06   14.10
   4  -2   1  450.35   13.90
  -2  -2   1  420.86   13.80
   4  -2   1  434.36   14.10
  -4   3  -1 1755.22   85.29
   1  -4  -1 1739.93   76.49
  -1   4   1 1775.82   77.19
   4  -3   1 1714.83   82.89
  -3  -1   1 1605.74   81.59
  -3  -1   1 1761.32   82.39
   0  -4  -1 9579.74  306.97
  -4   4  -1 9906.31  319.47
   4   0  -1 9999.00  313.67
   4  -4   1 9207.38  315.57
   0   4   1 9360.46  323.17
  -4   0   1 9903.61  313.67
  -4   5  -1 1332.67   39.30
  -4   5  -1 1382.16   39.50
  -1  -4  -1 1315.37   39.10
  -4   5  -1 1361.36   39.60
   1   4   1 1299.07   38.00
   1   4   1 1302.67   39.00
   4  -5   1 1362.86   39.40
  -5   1   1 1365.86   40.00
   4  -5   1 1297.57   39.20
   6  -2  -1    3.90    1.10
  -4   6  -1    4.20    1.10
  -2  -4  -1    3.80    1.10
  -2  -4  -1    5.40    1.30
   6  -2  -1    3.80    0.80
  -4   6  -1    3.10    1.00
  -2  -4  -1    4.30    1.00
  -4   6  -1    3.40    1.10
   6  -2  -1    5.00    1.30
  -2  -4  -1    4.80    1.10
  -4   6  -1    3.30    1.10
  -6   2   1    3.80    1.10
   4  -6   1    5.00    1.30
   4  -6   1    6.10    1.40
   4  -6   1    4.80    1.20
   4  -6   1    3.90    1.30
  -6   2   1    5.40    0.80
   2   4   1    2.70    0.90
  -6   2   1    5.00    0.90
   2   4   1    5.90    1.30
  -6   2   1    2.80    0.90
   7  -3  -1  258.47   10.00
  -4   7  -1  273.37    9.80
   7  -3  -1  279.67   10.20
  -3  -4  -1  259.97    7.90
  -3  -4  -1  274.17   10.20
  -3  -4  -1  273.17    9.70
  -4   7  -1  267.27   10.00
  -3  -4  -1  269.27    9.70
  -4   7  -1  291.67   10.30
  -4   7  -1  248.98   10.10
   7  -3  -1  269.47    9.20
  -3  -4  -1  268.07    9.90
  -7   3   1  261.57    9.90
  -7   3   1  257.47    9.00
  -7   3   1  264.17    9.90
   3   4   1  272.57    9.90
   4  -7   1  260.27   10.10
   4  -7   1  262.07    9.90
   4  -7   1  271.07   10.50
   3   4   1  259.37    9.80
   4  -7   1  245.68    9.70
  -4  -4  -1   45.40    3.20
  -4   8  -1   36.80    3.30
  -4  -4  -1   47.10    3.50
   8  -4  -1   45.30    3.40
  -4  -4  -1   45.60    3.10
  -4   8  -1   51.89    3.50
   8  -4  -1   42.10    3.30
  -4   8  -1   42.20    3.30
  -4   8  -1   44.20    3.10
   4  -8   1   44.00    3.20
   4  -8   1   41.60    3.20
  -8   4   1   45.50    3.30
  -8   4   1   40.50    2.70
   4   4   1   46.20    3.30
   4  -8   1   43.70    3.60
  -8   4   1   43.30    3.20
   4  -8   1   42.20    3.10
   4   4   1   44.30    3.20
  -4   9  -1   14.40    2.40
   9  -5  -1    8.90    2.00
  -5  -4  -1    9.80    1.90
  -5  -4  -1   12.80    2.10
   9  -5  -1   11.80    1.90
  -5  -4  -1   14.80    2.40
  -4   9  -1   12.90    2.30
  -5  -4  -1   10.80    2.10
   9  -5  -1   10.80    2.10
  -4   9  -1   13.90    2.10
  -4   9  -1    9.30    2.10
   4  -9   1   14.20    2.30
   5   4   1    8.40    1.80
   5   4   1   11.30    2.20
  -9   5   1   11.90    1.90
   4  -9   1   15.80    2.40
   4  -9   1   12.70    2.40
   4  -9   1   12.10    2.40
  -9   5   1   13.70    2.30
  -9   5   1   13.00    2.20
   8  -5  -1  155.48    6.70
   8  -5  -1  177.78    7.60
  -3   8  -1  170.78    7.80
  -5  -3  -1  173.78    7.50
  -3   8  -1  184.08    7.70
  -5  -3  -1  162.08    7.60
  -3   8  -1  177.98    7.30
   8  -5  -1  166.78    7.50
   5   3   1  168.78    7.30
   3  -8   1  166.98    7.50
   3  -8   1  175.18    8.00
   5   3   1  168.78    7.40
  -8   5   1  172.08    5.80
  -8   5   1  163.28    6.70
  -8   5   1  162.08    7.20
  -8   5   1  160.08    7.20
   3  -8   1  170.48    7.30
   3  -8   1  162.28    7.20
  -2   7  -1    4.30    1.40
  -2   7  -1    2.10    1.00
  -5  -2  -1    2.60    1.10
   7  -5  -1    3.60    1.30
  -5  -2  -1    3.20    1.20
   7  -5  -1    4.10    1.30
  -2   7  -1    4.70    1.40
   5   2   1    4.50    1.30
  -7   5   1    3.60    1.10
   2  -7   1    1.80    0.70
   2  -7   1    4.30    1.20
   5   2   1    2.90    0.30
   2  -7   1    4.20    1.30
   2  -7   1    2.70    1.30
   2  -7   1    2.40    1.10
  -7   5   1    5.30    1.20
   5   2   1    2.30    1.00
  -7   5   1    5.40    1.30
  -7   5   1    2.90    0.60
  -5  -1  -1    6.30    1.60
  -1   6  -1    8.50    1.50
   6  -5  -1    7.60    1.50
  -5  -1  -1    6.00    1.30
  -1   6  -1    5.70    1.50
   6  -5  -1    6.20    1.20
  -5  -1  -1    6.00    1.40
  -1   6  -1    5.60    1.30
  -6   5   1    6.20    1.20
   1  -6   1    5.90    1.40
   1  -6   1    6.60    1.10
  -6   5   1    7.30    0.60
  -6   5   1    8.10    1.50
   1  -6   1    6.50    1.30
   5   1   1    5.60    1.30
   5   1   1    5.40    1.30
   1  -6   1    7.40    1.50
  -6   5   1    6.50    1.30
   1  -6   1    9.50    1.50
   0   5  -1  326.57   10.40
   0   5  -1  318.07   11.00
   5  -5  -1  315.47    9.60
   0   5  -1  307.27   11.10
   5  -5  -1  317.87   10.90
  -5   0  -1  326.77   11.20
   5  -5  -1  313.97   11.00
   5  -5  -1  330.07   10.80
  -5   0  -1  318.07   11.40
  -5   0  -1  334.67   11.40
   0   5  -1  310.87   12.20
   0  -5   1  321.37   11.10
   0  -5   1  325.57   11.20
   0  -5   1  309.77   10.30
   0  -5   1  333.57   10.80
  -5   5   1  316.67   10.80
   0  -5   1  319.77   11.50
   5   0   1  330.37   11.20
  -5   5   1  325.17    9.50
  -5   5   1  323.47   10.90
  -5   5   1  335.47   10.80
   5   0   1  335.07   11.30
  -5   1  -1   14.10    1.60
  -5   1  -1   18.60    1.80
   1   4  -1   16.90    2.20
  -5   1  -1   16.00    2.10
   4  -5  -1   16.20    1.50
   1   4  -1   17.30    1.70
   4  -5  -1   15.90    1.00
   1   4  -1   16.60    1.70
   4  -5  -1   14.90    1.60
   1   4  -1   14.80    1.30
   4  -5  -1   18.50    1.60
  -4   5   1   16.70    1.00
  -4   5   1   17.10    1.40
  -1  -4   1   15.70    1.30
  -4   5   1   15.10    1.50
   5  -1   1   17.80    1.80
  -1  -4   1   16.40    1.80
  -1  -4   1   16.40    1.70
   5  -1   1   17.30    1.70
  -1  -4   1   20.60    1.90
   2   3  -1   14.50    1.40
   3  -5  -1   12.60    1.30
   3  -5  -1   13.70    1.50
   2   3  -1   13.60    1.80
   3  -5  -1   12.00    1.00
   3  -5  -1   13.20    1.70
  -5   2  -1   14.30    1.60
  -5   2  -1   13.10    1.50
   2   3  -1   11.00    1.50
  -5   2  -1   14.30    1.50
   2   3  -1   13.10    1.80
   2   3  -1   13.70    1.30
  -2  -3   1   11.90    1.30
  -2  -3   1   15.70    1.50
  -3   5   1   12.70    1.30
   5  -2   1   17.30    1.70
  -3   5   1   13.90    1.20
   5  -2   1   14.80    1.90
   5  -2   1   14.30    1.60
  -2  -3   1   10.80    1.50
  -3   5   1   13.40    1.80
  -2  -3   1   14.00    1.90
   2  -5  -1   36.00    2.30
  -5   3  -1   31.70    2.40
   3   2  -1   32.40    2.70
  -5   3  -1   31.00    2.30
   3   2  -1   35.30    2.20
   3   2  -1   30.60    2.20
   2  -5  -1   35.70    1.90
   3   2  -1   33.50    2.10
   2  -5  -1   34.00    1.90
   3   2  -1   29.00    2.00
  -5   3  -1   31.60    2.30
   3   2  -1   31.20    2.30
   2  -5  -1   34.60    2.00
   3   2  -1   29.80    2.30
  -2   5   1   34.90    1.90
  -2   5   1   36.40    2.00
  -3  -2   1   27.00    2.10
   5  -3   1   31.50    2.30
   5  -3   1   31.40    2.40
  -2   5   1   36.80    2.20
  -3  -2   1   32.30    2.10
  -3  -2   1   28.50    2.30
  -3  -2   1   27.90    2.50
  -3  -2   1   28.70    2.00
   5  -3   1   34.00    2.70
   1  -5  -1 1159.78   34.40
   4   1  -1 1181.78   35.30
  -5   4  -1 1174.58   35.70
   4   1  -1 1201.08   35.70
  -5   4  -1 1250.77   35.80
  -5   4  -1 1203.68   35.50
   5  -4   1 1162.98   35.60
  -4  -1   1 1223.58   35.40
  -1   5   1 1198.88   35.20
   5  -4   1 1243.58   36.70
   5  -4   1 1212.98   35.90
  -4  -1   1 1222.98   35.80
   5   0  -1  188.88    7.40
   5   0  -1  185.68    7.30
   5   0  -1  186.58    7.00
  -5   5  -1  176.28    7.20
  -5   5  -1  176.98    7.20
   0  -5  -1  182.08    5.80
   0  -5  -1  181.58    6.70
   0  -5  -1  176.28    7.00
  -5   5  -1  176.28    7.40
  -5   5  -1  174.48    7.00
  -5   0   1  194.98    7.30
  -5   0   1  183.48    7.30
   5  -5   1  171.68    7.40
   0   5   1  181.18    6.50
   5  -5   1  178.58    7.20
  -5   0   1  192.58    7.00
  -5   0   1  194.48    6.40
   0   5   1  168.28    7.20
   5  -5   1  169.08    7.00
   5  -5   1  174.98    7.20
   0   5   1  181.88    7.00
   0   5   1  176.68    5.70
  -5   6  -1  147.09    6.30
   6  -1  -1  161.08    5.70
   6  -1  -1  163.98    6.80
  -5   6  -1  158.78    6.90
  -5   6  -1  158.68    6.70
  -1  -5  -1  155.58    6.20
  -1  -5  -1  160.38    6.30
  -5   6  -1  153.28    6.70
   6  -1  -1  158.08    6.70
  -1  -5  -1  148.09    6.50
   5  -6   1  157.18    7.00
   5  -6   1  153.08    6.70
   1   5   1  151.88    5.10
  -6   1   1  154.48    5.60
   5  -6   1  148.59    6.50
   1   5   1  165.08    6.40
  -6   1   1  147.69    6.40
  -6   1   1  155.48    6.60
   1   5   1  158.38    6.40
   5  -6   1  147.59    6.40
  -6   1   1  164.28    5.80
   7  -2  -1  364.76   13.10
  -5   7  -1  389.56   12.80
  -5   7  -1  372.36   13.20
  -5   7  -1  366.26   13.30
   7  -2  -1  356.66   12.00
  -5   7  -1  375.06   13.10
   7  -2  -1  382.56   13.30
  -2  -5  -1  371.66   12.70
  -2  -5  -1  375.16   13.10
  -2  -5  -1  377.86   12.70
   5  -7   1  349.37   12.80
   5  -7   1  360.76   13.40
   5  -7   1  370.36   13.20
   2   5   1  354.86   12.80
  -7   2   1  375.06   13.00
   2   5   1  373.46   12.80
   2   5   1  386.56   11.40
  -7   2   1  368.56   13.10
  -7   2   1  374.56   12.00
  -7   2   1  365.96   11.60
   5  -7   1  369.76   13.00
  -3  -5  -1   34.20    2.60
  -3  -5  -1   34.00    3.00
  -5   8  -1   27.90    2.80
  -3  -5  -1   31.40    3.20
  -5   8  -1   31.20    2.60
  -5   8  -1   35.10    3.10
   8  -3  -1   31.60    2.90
   8  -3  -1   30.10    2.90
  -3  -5  -1   33.70    2.70
  -5   8  -1   30.80    2.80
   8  -3  -1   32.80    2.40
   3   5   1   29.70    2.70
   5  -8   1   26.00    2.60
   3   5   1   31.70    2.70
  -8   3   1   34.70    2.40
  -8   3   1   34.60    2.90
  -8   3   1   31.90    2.80
   5  -8   1   29.60    2.70
   5  -8   1   29.50    2.70
   5  -8   1   28.80    3.00
  -5   9  -1   94.39    5.00
  -4  -5  -1   96.59    5.50
  -5   9  -1   93.39    5.20
   9  -4  -1   91.99    4.70
  -4  -5  -1   88.89    5.00
   9  -4  -1   92.09    5.40
  -5   9  -1   98.09    5.50
  -4  -5  -1   97.59    5.30
   9  -4  -1   98.19    5.50
  -5   9  -1   99.19    5.60
  -4  -5  -1   82.69    4.80
   5  -9   1   84.79    5.20
   5  -9   1   92.89    5.70
   5  -9   1   86.19    5.00
   4   5   1   94.19    5.20
   4   5   1   92.79    5.20
  -9   4   1  100.89    4.70
  -9   4   1   87.89    5.10
   5  -9   1   97.49    5.30
  -9   4   1   92.39    5.30
  -5  10  -1  225.48    9.70
  -5  -5  -1  209.98    9.80
  -5  -5  -1  219.88    9.30
  -5  -5  -1  224.08    9.70
  -5  10  -1  220.98   10.00
  -5  10  -1  234.78    9.30
  10  -5  -1  232.88    9.00
  10  -5  -1  215.48    9.70
  10  -5  -1  214.68    9.70
  -5  10  -1  223.78    9.60
  -5  -5  -1  228.58    9.30
   5   5   1  235.08    9.70
 -10   5   1  230.58    8.80
 -10   5   1  219.58    9.50
   5 -10   1  206.98    9.30
   5   5   1  217.08    9.50
   5 -10   1  213.18   10.10
 -10   5   1  214.08    9.50
   5 -10   1  222.58    9.80
   5 -10   1  216.98    9.30
  -6  -5  -1   -0.20    1.00
  11  -6  -1    1.70    1.50
  -6  -5  -1    2.20    1.40
  -5  11  -1    1.40    1.40
  11  -6  -1    2.20    1.30
  -5  11  -1    1.50    1.30
  -5  11  -1    0.30    1.20
  -6  -5  -1    0.00    1.30
  -6  -5  -1    1.90    1.40
  11  -6  -1   -0.10    1.20
   5 -11   1    3.80    1.50
   6   5   1    1.10    1.40
 -11   6   1   -0.70    1.00
 -11   6   1    1.20    1.70
   5 -11   1    2.90    1.40
 -11   6   1    2.30    1.30
   6   5   1    1.30    1.20
   5 -11   1    2.50    1.50
   5 -11   1   -0.30    1.30
  -6  -4  -1  650.73   21.80
  10  -6  -1  683.13   22.50
  -4  10  -1  666.33   22.40
  -6  -4  -1  681.63   22.80
  10  -6  -1  662.03   22.40
  -4  10  -1  678.33   21.70
  -4  10  -1  678.93   22.80
  -6  -4  -1  653.23   21.70
  -6  -4  -1  653.53   22.20
  10  -6  -1  678.13   21.50
   4 -10   1  677.53   22.10
 -10   6   1  635.84   21.20
   6   4   1  681.83   22.30
   4 -10   1  633.34   22.20
   4 -10   1  641.44   21.80
   4 -10   1  613.24   22.70
 -10   6   1  637.94   19.80
 -10   6   1  670.13   22.10
 -10   6   1  654.63   22.00
   6   4   1  643.44   22.20
   9  -6  -1  548.85   19.30
   9  -6  -1  556.24   18.50
  -6  -3  -1  591.94   19.80
  -3   9  -1  571.74   18.90
  -3   9  -1  580.84   19.80
  -3   9  -1  574.44   19.40
   9  -6  -1  597.24   19.60
  -6  -3  -1  569.84   19.30
   6   3   1  581.84   19.30
   3  -9   1  558.54   19.90
   3  -9   1  555.04   19.00
  -9   6   1  550.64   18.90
   6   3   1  583.04   19.40
  -9   6   1  565.64   17.40
   3  -9   1  529.85   18.80
   3  -9   1  569.04   19.40
   3  -9   1  548.85   17.90
  -9   6   1  581.84   18.50
  -9   6   1  558.24   19.10
  -6  -2  -1  240.98    9.70
   8  -6  -1  244.08    9.80
  -2   8  -1  239.38    9.80
  -6  -2  -1  229.48    9.90
  -6  -2  -1  235.18    9.90
   8  -6  -1  244.68    9.70
  -2   8  -1  250.07    9.50
  -2   8  -1  259.67   10.30
   8  -6  -1  237.88    9.10
   2  -8   1  259.97    9.60
  -8   6   1  247.08    9.20
   2  -8   1  236.78   10.10
  -8   6   1  237.58    7.70
  -8   6   1  245.78    9.60
  -8   6   1  249.38    9.50
   2  -8   1  254.67    9.90
   2  -8   1  251.27    8.60
   6   2   1  227.28    9.60
   2  -8   1  237.18    9.60
   6   2   1  250.77    9.80
  -6  -1  -1  501.65   17.00
  -6  -1  -1  493.45   16.80
  -6  -1  -1  501.55   17.10
   7  -6  -1  495.35   16.20
   7  -6  -1  483.85   16.60
  -1   7  -1  505.65   16.60
  -1   7  -1  490.75   17.10
  -1   7  -1  526.95   17.00
   7  -6  -1  508.55   16.90
  -7   6   1  488.45   16.50
  -7   6   1  500.75   14.70
   6   1   1  499.75   16.80
  -7   6   1  500.75   16.40
   1  -7   1  498.15   16.60
   1  -7   1  508.55   17.40
   1  -7   1  500.35   16.40
   1  -7   1  500.85   16.80
  -7   6   1  490.65   16.20
   6   1   1  496.75   16.80
   1  -7   1  494.25   15.50
   0   6  -1  422.56   14.40
   0   6  -1  427.06   14.20
  -6   0  -1  381.76   15.00
  -6   0  -1  425.96   14.60
   6  -6  -1  420.36   14.10
   6  -6  -1  421.36   12.70
   0   6  -1  409.46   14.70
   6  -6  -1  426.36   14.40
   6  -6  -1  415.76   13.90
  -6   0  -1  411.86   14.60
   0  -6   1  409.36   14.20
   6   0   1  426.26   14.50
   0  -6   1  407.96   14.30
  -6   6   1  430.46   14.00
   0  -6   1  412.06   13.10
   0  -6   1  424.16   13.90
  -6   6   1  434.16   13.90
   6   0   1  454.85   14.60
  -6   6   1  422.36   14.10
  -6   6   1  440.56   12.50
   0  -6   1  413.56   14.70
  -6   1  -1  183.48    7.70
   1   5  -1  180.18    6.60
  -6   1  -1  191.68    7.70
   1   5  -1  205.28    7.70
   1   5  -1  196.18    7.50
   1   5  -1  185.48    7.80
   5  -6  -1  183.18    7.50
   5  -6  -1  194.88    6.30
   5  -6  -1  187.18    7.30
  -6   1  -1  180.28    7.70
   5  -6  -1  193.08    7.30
   6  -1   1  189.18    7.70
   6  -1   1  202.48    8.40
   6  -1   1  177.08    7.50
  -1  -5   1  200.08    7.70
  -5   6   1  200.98    6.60
  -5   6   1  184.18    7.00
  -1  -5   1  185.98    7.90
  -5   6   1  176.08    7.20
  -1  -5   1  195.18    8.00
  -1  -5   1  196.78    6.60
  -1  -5   1  201.88    7.60
   4  -6  -1   13.20    1.90
   4  -6  -1    9.40    1.60
  -6   2  -1   10.10    1.80
   2   4  -1   11.10    1.20
  -6   2  -1   11.70    1.80
   2   4  -1    9.30    1.60
   4  -6  -1    9.20    1.00
  -6   2  -1   12.20    1.90
   2   4  -1    9.80    1.70
   2   4  -1    8.10    1.40
  -4   6   1   10.40    1.40
  -4   6   1    9.80    1.50
   6  -2   1   11.70    1.80
   6  -2   1   11.80    1.90
  -2  -4   1   13.00    1.90
  -2  -4   1   14.50    1.80
  -2  -4   1    9.60    1.70
  -2  -4   1    9.20    1.70
  -4   6   1   10.90    1.00
  -2  -4   1    9.90    1.50
   3   3  -1  375.46   12.50
  -6   3  -1  384.36   13.00
   3  -6  -1  384.36   11.90
  -6   3  -1  369.56   13.00
   3  -6  -1  376.66   12.70
   3   3  -1  372.46   13.10
   3   3  -1  386.66   13.10
  -6   3  -1  381.26   13.10
   3  -6  -1  392.76   12.50
   3   3  -1  379.26   12.30
   3   3  -1  381.36   13.20
   3   3  -1  358.36   12.70
  -3   6   1  379.66   12.50
   6  -3   1  370.86   13.00
  -3  -3   1  380.26   13.20
   6  -3   1  365.06   12.90
  -3  -3   1  377.86   12.80
  -3  -3   1  379.86   12.50
  -3   6   1  387.66   12.20
  -3   6   1  377.96   11.90
  -3  -3   1  390.46   12.50
   2  -6  -1  839.02   24.10
   4   2  -1  809.82   25.50
   4   2  -1  805.62   25.20
   4   2  -1  877.21   25.10
  -6   4  -1  823.22   25.60
   2  -6  -1  838.92   25.20
   4   2  -1  839.42   24.80
   4   2  -1  850.31   24.90
  -6   4  -1  719.93   26.10
   2  -6  -1  791.02   25.40
  -6   4  -1  786.92   25.10
   4   2  -1  823.42   25.60
  -6   4  -1  825.82   25.50
   2  -6  -1  858.91   24.60
  -4  -2   1  849.32   25.50
  -4  -2   1  811.12   25.20
  -4  -2   1  849.72   24.80
   6  -4   1  822.32   25.60
  -2   6   1  820.82   24.50
   6  -4   1  799.32   25.40
   6  -4   1  838.62   25.60
  -2   6   1  833.72   25.00
  -4  -2   1  845.82   25.70
  -4  -2   1  774.62   25.30
  -2   6   1  838.92   24.60
  -6   5  -1 1347.17   40.00
   1  -6  -1 1385.06   39.80
   5   1  -1 1352.96   40.00
  -6   5  -1 1323.27   39.80
   1  -6  -1 1346.87   39.20
  -6   5  -1 1327.47   39.90
  -6   5  -1 1285.27   39.40
   1  -6  -1 1300.17   38.00
   5   1  -1 1368.26   39.30
   1  -6  -1 1313.07   39.50
  -1   6   1 1370.96   39.40
   6  -5   1 1316.57   39.80
  -5  -1   1 1328.87   39.90
   6  -5   1 1342.47   40.10
   6  -5   1 1341.67   39.90
  -6   6  -1 3662.13  165.68
   6   0  -1 3638.94  159.08
   0  -6  -1 3834.02  158.48
   6  -6   1 3678.43  162.78
  -6   0   1 3728.03  161.28
   0   6   1 3546.35  153.18
   7  -1  -1    5.70    1.60
  -1  -6  -1    5.90    1.30
  -1  -6  -1    7.40    1.50
  -6   7  -1    4.30    1.50
  -6   7  -1    7.20    1.80
  -6   7  -1    5.90    1.70
  -6   7  -1    4.30    1.30
   7  -1  -1    6.30    1.70
  -1  -6  -1    3.80    1.40
   1   6   1    5.10    0.60
  -7   1   1    5.60    1.10
   6  -7   1    5.60    1.50
   6  -7   1    9.20    1.90
   1   6   1    3.80    1.20
  -7   1   1    7.40    1.70
  -7   1   1    4.60    1.50
  -7   1   1    6.30    1.20
   6  -7   1    9.00    1.90
   6  -7   1    8.50    1.70
   1   6   1    5.20    1.40
  -6   8  -1  207.98    9.10
  -2  -6  -1  218.48    9.10
   8  -2  -1  219.68    9.10
  -2  -6  -1  218.28    8.60
  -6   8  -1  218.48    9.10
   8  -2  -1  218.98    9.20
  -2  -6  -1  226.68    9.20
  -6   8  -1  215.38    8.90
  -6   8  -1  215.38    8.50
  -2  -6  -1  215.28    8.60
   8  -2  -1  212.38    8.00
  -8   2   1  222.58    9.10
  -8   2   1  226.88    7.60
  -8   2   1  222.28    8.00
   2   6   1  207.58    6.80
   2   6   1  203.68    8.70
   6  -8   1  209.28    9.00
   6  -8   1  209.58    8.90
   2   6   1  205.88    8.60
   6  -8   1  204.08    8.60
   6  -8   1  228.68    9.50
  -8   2   1  209.08    8.80
   9  -3  -1  383.46   13.00
   9  -3  -1  378.46   14.10
  -6   9  -1  389.16   14.40
  -6   9  -1  372.66   13.30
  -3  -6  -1  367.96   13.40
  -3  -6  -1  359.36   13.40
   9  -3  -1  389.46   14.30
  -3  -6  -1  383.26   14.20
  -6   9  -1  392.56   14.20
  -6   9  -1  377.96   13.90
   3   6   1  383.86   11.80
  -9   3   1  371.46   12.10
   6  -9   1  369.06   14.00
   3   6   1  364.96   13.60
   6  -9   1  375.26   13.90
   6  -9   1  392.76   14.70
  -9   3   1  379.96   14.00
  -9   3   1  390.26   12.90
  -9   3   1  368.66   13.80
   6  -9   1  364.96   13.50
   3   6   1  379.86   13.80
  10  -4  -1  229.68    9.00
  -4  -6  -1  243.98   10.30
  10  -4  -1  230.48   10.10
  -6  10  -1  231.48   10.20
  -4  -6  -1  228.08    9.40
  -4  -6  -1  239.68    9.70
  -6  10  -1  225.58    9.30
  10  -4  -1  224.58   10.00
  -6  10  -1  226.98   10.00
  -6  10  -1  233.68    9.90
 -10   4   1  214.58    9.60
 -10   4   1  207.68    9.60
   4   6   1  229.28    9.80
 -10   4   1  227.18    8.90
   6 -10   1  212.48   10.20
   6 -10   1  219.78    9.50
   4   6   1  242.98    9.90
   6 -10   1  239.98    9.90
   6 -10   1  243.88   10.10
  -5  -6  -1  492.85   18.70
  11  -5  -1  487.15   19.50
  -5  -6  -1  506.35   18.00
  -6  11  -1  530.45   17.70
  -6  11  -1  530.95   18.50
  -5  -6  -1  491.75   18.20
  -6  11  -1  502.75   18.70
  -5  -6  -1  495.75   18.70
  11  -5  -1  487.15   17.20
  -6  11  -1  512.35   18.30
  11  -5  -1  523.15   18.70
   5   6   1  518.35   18.30
 -11   5   1  517.85   18.40
   6 -11   1  477.85   17.70
   6 -11   1  507.65   18.50
   6 -11   1  501.95   18.20
   6 -11   1  541.65   19.40
 -11   5   1  507.55   19.50
 -11   5   1  545.45   17.40
   5   6   1  481.05   19.20
  -6  -6  -1  580.24   21.20
  -6  12  -1  576.24   21.10
  12  -6  -1  569.94   20.90
  -6  -6  -1  561.64   20.20
  -6  12  -1  606.14   20.90
  -6  -6  -1  554.54   19.90
  -6  12  -1  619.04   20.10
  12  -6  -1  546.25   20.80
  -6  -6  -1  559.84   20.60
  12  -6  -1  545.95   19.50
 -12   6   1  585.64   19.50
   6 -12   1  574.54   20.50
   6   6   1  554.74   20.40
   6 -12   1  589.24   20.90
 -12   6   1  590.64   20.70
 -12   6   1  580.74   20.60
   6 -12   1  611.64   21.80
   6   6   1  567.84   20.60
   6 -12   1  575.64   20.20
  13  -7  -1    2.40    1.40
  -7  -6  -1   -0.20    1.50
  -7  -6  -1   -0.40    1.40
  -6  13  -1    0.10    1.40
  -6  13  -1    0.70    1.30
   7   6   1    2.70    1.80
   6 -13   1    4.40    1.80
 -13   7   1    2.00    1.40
   6 -13   1    3.10    1.70
   6 -13   1    1.80    1.70
 -13   7   1    1.70    0.90
 -13   7   1    1.90    1.60
  -5  12  -1  122.09    6.90
  12  -7  -1  100.39    5.80
  -5  12  -1  110.69    6.20
  12  -7  -1  103.39    6.60
  12  -7  -1  109.89    6.90
  -7  -5  -1  112.19    7.10
  -7  -5  -1  100.19    6.00
  -7  -5  -1  100.79    6.50
  -7  -5  -1  103.09    6.30
  -5  12  -1  106.99    6.80
   7   5   1  114.79    6.80
   5 -12   1  106.19    6.40
 -12   7   1  104.79    6.40
   5 -12   1  105.49    6.60
 -12   7   1  114.69    6.00
   5 -12   1  123.59    7.50
 -12   7   1  110.09    6.60
   7   5   1   89.79    6.30
 -12   7   1  104.69    4.70
  -4  11  -1  575.34   20.50
  11  -7  -1  583.34   19.80
  11  -7  -1  602.74   22.00
  -7  -4  -1  554.94   20.70
  11  -7  -1  595.84   20.90
  -4  11  -1  600.74   20.00
  -7  -4  -1  596.34   20.70
  -7  -4  -1  537.55   20.90
  -4  11  -1  560.84   20.90
  -7  -4  -1  620.84   21.30
   4 -11   1  635.84   21.70
 -11   7   1  578.14   17.90
   4 -11   1  573.94   20.20
   4 -11   1  561.04   20.10
   7   4   1  603.74   20.70
 -11   7   1  561.34   20.20
   4 -11   1  595.44   18.90
 -11   7   1  589.04   19.60
  -7  -3  -1   71.19    4.90
  10  -7  -1   66.89    4.70
  -3  10  -1   72.89    5.00
  -7  -3  -1   68.79    4.80
  -3  10  -1   75.09    4.90
  -3  10  -1   74.89    4.50
  10  -7  -1   76.09    4.50
  -7  -3  -1   59.49    4.70
  10  -7  -1   73.09    5.00
   3 -10   1   68.59    4.60
 -10   7   1   75.99    4.50
   3 -10   1   70.59    3.80
   7   3   1   85.19    5.20
   7   3   1   67.59    4.70
   3 -10   1   64.89    5.10
   3 -10   1   67.89    4.60
   3 -10   1   71.59    4.80
 -10   7   1   83.79    5.00
 -10   7   1   71.59    3.20
 -10   7   1   74.89    4.70
  -2   9  -1  521.75   18.70
  -7  -2  -1  549.65   18.60
   9  -7  -1  507.65   18.30
   9  -7  -1  526.15   17.70
  -2   9  -1  520.15   17.80
  -7  -2  -1  523.75   18.70
   9  -7  -1  525.85   18.30
  -2   9  -1  499.45   18.20
  -7  -2  -1  524.45   18.30
   2  -9   1  545.85   19.00
   2  -9   1  522.45   16.50
  -9   7   1  550.04   18.20
  -9   7   1  531.55   18.00
  -9   7   1  546.25   17.70
   2  -9   1  529.95   18.40
   7   2   1  529.05   18.30
  -9   7   1  546.45   16.10
   2  -9   1  516.95   18.00
   7   2   1  544.25   18.40
   2  -9   1  504.55   17.80
  -1   8  -1   67.59    4.10
  -1   8  -1   72.49    4.70
   8  -7  -1   69.09    4.30
   8  -7  -1   61.79    4.30
  -7  -1  -1   67.59    4.60
  -1   8  -1   67.59    4.30
  -7  -1  -1   67.49    4.40
   8  -7  -1   67.49    4.00
  -7  -1  -1   69.19    4.40
  -8   7   1   72.49    4.20
   1  -8   1   74.49    4.80
   1  -8   1   76.39    4.60
   1  -8   1   70.89    4.20
  -8   7   1   68.39    4.20
  -8   7   1   64.09    4.00
   1  -8   1   61.39    4.10
   7   1   1   64.59    4.30
   1  -8   1   62.19    3.10
   7   1   1   69.79    4.40
   7  -7  -1   10.90    1.90
   7  -7  -1   10.60    1.80
  -7   0  -1   12.90    2.10
   7  -7  -1   10.90    1.90
   7  -7  -1    8.00    1.10
   0   7  -1   11.30    2.00
  -7   0  -1   11.30    2.20
  -7   0  -1   10.50    2.00
   0   7  -1   11.40    2.20
   0   7  -1   11.50    1.90
  -7   7   1    9.20    1.80
  -7   7   1   10.40    1.80
   7   0   1    8.70    1.90
  -7   7   1    7.60    1.60
   0  -7   1   14.80    2.20
   7   0   1   13.20    2.20
   0  -7   1    6.10    1.60
   0  -7   1   10.30    1.30
   0  -7   1   12.80    2.00
   0  -7   1   11.40    2.30
  -7   1  -1   48.80    3.50
   6  -7  -1   49.70    3.20
   6  -7  -1   42.80    2.40
   1   6  -1   51.89    2.60
   6  -7  -1   47.30    3.20
   1   6  -1   54.19    3.60
  -7   1  -1   48.70    3.40
  -7   1  -1   52.49    3.60
   1   6  -1   45.70    3.50
   6  -7  -1   44.20    3.30
   1   6  -1   57.09    3.50
  -6   7   1   54.29    3.40
  -1  -6   1   51.39    3.40
   7  -1   1   46.20    3.30
  -6   7   1   50.59    3.10
  -6   7   1   47.30    2.30
   7  -1   1   47.00    3.50
  -1  -6   1   52.59    3.30
  -1  -6   1   50.89    3.70
   7  -1   1   46.30    3.40
  -6   7   1   46.60    3.20
  -1  -6   1   51.99    2.50
  -1  -6   1   47.20    3.60
   2   5  -1  122.69    5.40
   5  -7  -1  108.59    5.20
   2   5  -1  114.59    5.50
   5  -7  -1  110.79    5.50
  -7   2  -1  120.09    5.70
  -7   2  -1  107.79    5.60
  -7   2  -1  122.29    5.90
   2   5  -1  112.49    5.70
   2   5  -1  104.69    5.60
   5  -7  -1  109.19    5.20
   2   5  -1  106.79    4.60
   5  -7  -1  113.99    4.40
   7  -2   1  123.19    5.80
  -5   7   1  110.49    4.30
  -5   7   1  106.59    5.20
  -2  -5   1  117.49    5.20
  -2  -5   1  121.39    6.00
   7  -2   1  115.39    5.70
   7  -2   1  110.99    5.60
  -2  -5   1  118.79    5.90
  -2  -5   1  110.09    5.30
  -2  -5   1  126.79    5.70
  -5   7   1  109.79    5.00
   4  -7  -1   20.80    2.00
   3   4  -1   25.70    2.20
   3   4  -1   22.50    2.30
   3   4  -1   22.40    2.20
   4  -7  -1   22.60    1.70
   3   4  -1   28.30    2.60
  -7   3  -1   22.50    2.30
   3   4  -1   20.80    1.80
  -7   3  -1   23.10    2.20
   4  -7  -1   24.90    2.30
  -7   3  -1   23.10    2.40
   4  -7  -1   26.20    2.20
   7  -3   1   20.60    2.60
  -4   7   1   21.10    2.00
  -3  -4   1   20.30    2.20
  -3  -4   1   25.10    2.00
   7  -3   1   22.90    2.20
  -4   7   1   24.30    1.70
  -3  -4   1   25.50    2.30
  -3  -4   1   20.90    2.00
  -4   7   1   22.80    1.90
   7  -3   1   20.70    2.20
   4   3  -1   72.89    3.70
   4   3  -1   67.09    3.60
   3  -7  -1   66.69    3.70
   4   3  -1   67.29    4.10
   4   3  -1   67.89    4.00
  -7   4  -1   70.09    4.10
   3  -7  -1   72.19    3.40
   4   3  -1   70.49    4.30
  -7   4  -1   65.59    4.10
   3  -7  -1   64.79    3.90
   4   3  -1   68.69    4.20
   3  -7  -1   74.69    3.30
  -7   4  -1   67.39    4.00
  -4  -3   1   71.19    3.70
  -4  -3   1   72.99    4.20
  -3   7   1   66.29    3.70
  -3   7   1   69.49    3.40
  -4  -3   1   71.89    4.00
  -4  -3   1   72.79    4.30
   7  -4   1   69.09    4.20
   7  -4   1   63.69    4.00
   7  -4   1   68.59    4.10
  -4  -3   1   74.19    3.60
  -3   7   1   73.89    3.60
   2  -7  -1  702.13   20.70
  -7   5  -1  686.83   22.60
   2  -7  -1  687.93   21.80
  -7   5  -1  675.23   22.50
   2  -7  -1  732.03   21.60
   5   2  -1  720.53   21.60
   5   2  -1  677.73   21.60
  -7   5  -1  648.04   21.90
   2  -7  -1  735.93   22.40
   5   2  -1  746.33   22.80
   5   2  -1  692.73   22.70
   7  -5   1  707.53   22.70
  -5  -2   1  718.93   22.20
  -2   7   1  688.83   22.00
  -5  -2   1  689.73   22.50
  -5  -2   1  703.93   22.70
   7  -5   1  704.23   22.50
  -2   7   1  710.43   21.60
  -5  -2   1  697.33   21.60
  -2   7   1  692.03   21.50
   7  -5   1  726.03   22.60
   6   1  -1   21.70    2.00
  -7   6  -1   19.30    2.10
   1  -7  -1   23.70    1.30
   1  -7  -1   24.50    2.10
   6   1  -1   23.80    3.00
  -7   6  -1   16.80    2.40
   1  -7  -1   24.20    2.40
  -7   6  -1   19.40    2.20
   1  -7  -1   22.20    2.10
   6   1  -1   20.60    2.20
  -7   6  -1   20.40    2.70
  -6  -1   1   22.00    2.40
  -6  -1   1   23.00    2.10
   7  -6   1   20.80    2.70
  -1   7   1   22.30    2.00
   7  -6   1   22.90    2.90
   7  -6   1   22.40    3.00
  -6  -1   1   19.70    1.90
  -6  -1   1   20.20    2.30
  -6  -1   1   23.80    1.90
  -1   7   1   23.70    2.20
   7   0  -1 1932.81   57.29
   7   0  -1 2015.20   57.29
  -7   7  -1 1867.21   57.09
   0  -7  -1 1996.70   56.99
   0  -7  -1 1967.40   56.19
   0  -7  -1 1921.01   56.39
  -7   7  -1 1919.51   56.39
  -7   7  -1 1964.10   57.19
   0   7   1 1873.61   56.59
  -7   0   1 1901.01   57.09
   7  -7   1 1889.91   56.89
   7  -7   1 1903.81   57.09
   7  -7   1 1980.00   57.59
  -7   0   1 1916.21   56.99
  -1  -7  -1  452.35   16.20
  -7   8  -1  466.55   16.20
   8  -1  -1  456.35   16.40
  -7   8  -1  459.05   16.40
  -7   8  -1  456.55   15.60
  -1  -7  -1  446.26   15.50
   8  -1  -1  453.35   16.30
  -1  -7  -1  473.85   15.80
  -7   8  -1  459.45   16.30
   7  -8   1  466.25   15.80
  -8   1   1  461.65   16.30
   1   7   1  444.06   15.70
   7  -8   1  463.85   16.30
   7  -8   1  454.05   16.10
  -8   1   1  464.55   16.20
   7  -8   1  479.95   16.90
  -8   1   1  472.85   15.00
  -8   1   1  472.05   14.90
   1   7   1  458.05   15.30
   1   7   1  451.85   15.90
   9  -2  -1  442.66   15.60
  -7   9  -1  413.36   14.50
  -2  -7  -1  407.96   14.70
  -2  -7  -1  418.36   15.40
  -7   9  -1  398.46   15.20
   9  -2  -1  404.46   15.40
  -2  -7  -1  413.66   14.60
  -7   9  -1  401.36   15.00
  -7   9  -1  423.86   15.50
   9  -2  -1  422.36   14.10
  -2  -7  -1  410.66   15.30
   2   7   1  416.66   12.10
   7  -9   1  427.56   15.40
  -9   2   1  428.66   13.70
  -9   2   1  420.16   15.30
   7  -9   1  414.06   14.80
  -9   2   1  434.76   14.10
   2   7   1  397.16   14.90
  -9   2   1  432.36   15.30
   7  -9   1  418.46   15.20
   7  -9   1  415.16   15.80
   2   7   1  429.46   15.00
  10  -3  -1   40.30    3.80
  10  -3  -1   42.10    3.80
  -7  10  -1   42.90    3.30
  -7  10  -1   39.70    3.80
  -3  -7  -1   42.90    3.80
  -7  10  -1   34.10    3.40
  -3  -7  -1   38.50    3.20
  -7  10  -1   39.50    3.60
  10  -3  -1   42.00    3.10
  -3  -7  -1   35.10    3.20
   3   7   1   41.50    2.00
 -10   3   1   42.40    3.70
 -10   3   1   40.80    3.00
   3   7   1   39.80    3.60
   7 -10   1   41.50    3.50
   7 -10   1   37.50    3.70
   3   7   1   41.40    3.60
   7 -10   1   38.80    3.60
   7 -10   1   41.10    3.60
 -10   3   1   44.90    2.70
 -10   3   1   46.10    3.70
  -7  11  -1  714.83   24.50
  -7  11  -1  702.93   23.40
  -4  -7  -1  719.43   24.80
  -7  11  -1  693.33   24.60
  -7  11  -1  732.23   24.50
  -4  -7  -1  721.53   24.00
  11  -4  -1  707.73   24.60
  11  -4  -1  712.13   23.30
   7 -11   1  744.63   25.30
 -11   4   1  735.83   24.50
   7 -11   1  710.13   23.90
 -11   4   1  725.13   23.10
   4   7   1  739.93   24.30
  -7  12  -1   34.40    3.20
  12  -5  -1   27.00    3.00
  12  -5  -1   27.70    4.00
  -7  12  -1   34.90    3.50
  -5  -7  -1   38.00    3.60
  -7  12  -1   30.50    3.40
  -5  -7  -1   33.20    3.40
  -5  -7  -1   30.80    4.20
  -7  12  -1   35.80    3.70
  12  -5  -1   35.10    3.80
   5   7   1   29.70    3.90
 -12   5   1   32.30    4.20
   7 -12   1   33.20    4.30
   7 -12   1   26.90    4.20
   5   7   1   34.40    3.60
 -12   5   1   28.60    2.90
   7 -12   1   30.10    4.20
   7 -12   1   26.70    3.70
 -12   5   1   34.00    4.30
  13  -6  -1  243.58   10.50
  -6  -7  -1  243.48   12.00
  -7  13  -1  265.57   10.80
  -6  -7  -1  265.07   12.20
  -7  13  -1  232.98   11.50
   7 -13   1  277.77   12.60
   7 -13   1  243.08   10.90
 -13   6   1  264.47   11.70
   6   7   1  255.17   11.50
 -13   6   1  216.88   10.00
  -7  14  -1  151.38    8.00
  -7  14  -1  146.59    8.60
  14  -7  -1  168.18    8.30
  -7  -7  -1  160.88    9.50
  14  -7  -1  158.08    9.20
   7   7   1  161.18    8.90
   7 -14   1  153.98    8.40
 -14   7   1  158.88    8.90
   7 -14   1  160.58    9.70
 -14   7   1  170.98    8.10
  15  -8  -1   28.90    4.60
  -8  -7  -1   40.30    5.70
  15  -8  -1   36.40    4.50
  -7  15  -1   36.20    4.90
  -7  15  -1   37.30    3.90
 -15   8   1   34.10    4.20
   7 -15   1   36.00    5.40
 -15   8   1   28.90    4.40
   8   7   1   32.60    4.80
 -15   8   1   31.50    2.70
  -6  14  -1  282.67   12.80
  -8  -6  -1  294.07   13.70
  -6  14  -1  282.77   13.30
  -8  -6  -1  284.77   13.10
  14  -8  -1  294.27   13.40
 -14   8   1  280.17   11.80
   8   6   1  302.67   13.20
 -14   8   1  298.27   12.90
   6 -14   1  255.47   13.00
 -14   8   1  275.97   10.20
   6 -14   1  282.57   13.70
  -5  13  -1  398.96   18.20
  -8  -5  -1  385.36   16.20
  13  -8  -1  411.96   15.60
  13  -8  -1  426.16   18.90
  -5  13  -1  440.36   15.90
  -8  -5  -1  428.06   17.20
   5 -13   1  411.06   14.30
   5 -13   1  412.46   17.20
   8   5   1  412.56   16.40
   5 -13   1  406.16   16.10
 -13   8   1  411.16   15.40
 -13   8   1  424.56   16.30
 -13   8   1  405.16   13.50
  12  -8  -1   46.80    4.50
  12  -8  -1   43.80    4.70
  -4  12  -1   48.90    4.00
  -8  -4  -1   46.80    4.40
  -8  -4  -1   50.19    4.70
  -4  12  -1   46.10    4.30
  12  -8  -1   39.30    3.70
  -4  12  -1   38.20    4.00
  -8  -4  -1   49.80    4.40
  -8  -4  -1   44.90    3.90
  -8  -4  -1   38.70    4.20
 -12   8   1   44.50    3.80
   4 -12   1   48.20    4.80
   8   4   1   45.50    4.30
   4 -12   1   39.20    3.80
 -12   8   1   54.19    4.40
   8   4   1   42.00    4.10
   4 -12   1   42.80    3.00
   4 -12   1   50.29    5.00
 -12   8   1   42.90    2.60
   4 -12   1   51.99    4.30
  -8  -3  -1   64.79    5.20
  11  -8  -1   68.49    4.60
  -3  11  -1   70.39    5.10
  -8  -3  -1   68.39    5.00
  -8  -3  -1   68.89    5.10
  -3  11  -1   78.89    5.00
  11  -8  -1   81.39    5.50
  -8  -3  -1   62.09    5.00
  -8  -3  -1   72.49    5.50
   3 -11   1   69.39    5.50
   3 -11   1   66.39    4.80
   3 -11   1   63.89    4.70
   8   3   1   68.59    5.10
   8   3   1   75.29    5.20
 -11   8   1   76.89    4.80
 -11   8   1   76.19    3.40
 -11   8   1   64.89    4.80
   3 -11   1   70.79    3.70
   3 -11   1   58.79    5.40
 -11   8   1   83.69    5.30
  -2  10  -1  142.29    7.80
  10  -8  -1  143.69    7.00
  -8  -2  -1  154.48    7.70
  10  -8  -1  158.38    7.70
  10  -8  -1  154.18    7.80
  -2  10  -1  144.89    7.50
  -2  10  -1  149.69    7.20
  -8  -2  -1  131.59    7.30
  -8  -2  -1  161.78    8.10
 -10   8   1  157.08    5.50
   8   2   1  158.38    7.80
   2 -10   1  155.18    5.80
   2 -10   1  143.39    7.20
   2 -10   1  135.69    7.40
 -10   8   1  158.78    7.20
   2 -10   1  148.19    8.00
   2 -10   1  149.29    7.30
 -10   8   1  144.59    7.30
 -10   8   1  125.09    6.90
   8   2   1  170.48    7.90
  -1   9  -1   26.20    3.60
  -1   9  -1   28.60    2.70
  -8  -1  -1   24.70    3.40
   9  -8  -1   24.40    3.30
   9  -8  -1   28.70    2.70
  -8  -1  -1   25.90    3.40
   9  -8  -1   27.70    2.90
  -8  -1  -1   25.10    3.40
  -1   9  -1   30.30    3.00
  -9   8   1   23.80    3.10
   1  -9   1   29.70    2.80
  -9   8   1   27.60    1.70
   1  -9   1   28.50    2.80
  -9   8   1   26.40    2.70
   8   1   1   29.10    3.60
   1  -9   1   22.50    3.20
   1  -9   1   25.60    1.80
  -9   8   1   23.50    3.00
   1  -9   1   26.40    3.60
   8   1   1   24.70    3.40
   0   8  -1  227.78   10.00
   8  -8  -1  214.58    9.30
  -8   0  -1  228.48    9.70
   8  -8  -1  224.78    9.10
  -8   0  -1  239.08   10.00
   8  -8  -1  213.48    9.50
   0   8  -1  226.38    9.30
  -8   0  -1  221.18    9.60
   0   8  -1  219.48    9.50
  -8   8   1  225.88    7.50
   0  -8   1  238.78    7.60
   0  -8   1  235.48    9.20
   8   0   1  238.08    9.80
   0  -8   1  230.78    9.60
   8   0   1  225.48    9.60
  -8   8   1  230.08    9.20
   0  -8   1  220.38    9.30
  -8   8   1  229.98    9.30
   0  -8   1  221.38   10.00
  -8   8   1  227.58    9.20
   7  -8  -1  298.47   11.50
   1   7  -1  278.57   10.90
   7  -8  -1  282.47    9.60
   1   7  -1  285.37    9.50
   7  -8  -1  282.07   10.90
  -8   1  -1  277.17   11.30
  -8   1  -1  307.07   11.60
   7  -8  -1  299.67   11.20
  -8   1  -1  292.87   11.70
   1   7  -1  281.57   11.60
   1   7  -1  314.57   11.50
   8  -1   1  313.97   11.70
  -7   8   1  284.57   10.70
  -1  -7   1  306.77   11.90
   8  -1   1  288.87   11.40
  -7   8   1  290.77   11.00
  -1  -7   1  286.87   11.00
  -7   8   1  284.47   11.00
  -7   8   1  296.57    9.40
  -1  -7   1  320.17   12.00
  -1  -7   1  285.97   11.20
   2   6  -1    6.00    1.10
   6  -8  -1    8.20    1.70
   2   6  -1    8.30    1.90
  -8   2  -1    4.40    1.50
   6  -8  -1    7.30    1.70
   2   6  -1    7.10    1.80
  -8   2  -1    7.50    1.90
   2   6  -1    7.10    1.50
   6  -8  -1    8.10    1.70
   2   6  -1    9.20    1.80
  -8   2  -1    8.40    1.80
   6  -8  -1    7.20    1.20
  -6   8   1    6.60    1.10
  -2  -6   1    7.20    1.80
  -2  -6   1    6.30    1.70
  -6   8   1    7.70    1.60
   8  -2   1    5.90    1.60
  -2  -6   1    7.90    1.70
   8  -2   1    7.80    1.80
   8  -2   1    7.20    1.80
  -6   8   1    7.50    1.50
  -2  -6   1   11.20    1.90
  -8   3  -1  130.79    6.30
  -8   3  -1  121.89    6.10
  -8   3  -1  124.09    6.30
   5  -8  -1  123.99    5.00
   3   5  -1  124.19    5.10
   3   5  -1  123.19    6.00
   5  -8  -1  127.99    6.20
   5  -8  -1  115.99    5.70
   3   5  -1  115.19    6.20
   5  -8  -1  125.69    6.00
   3   5  -1  127.39    5.80
   3   5  -1  123.09    6.30
   8  -3   1  121.19    6.20
  -5   8   1  125.99    5.00
  -3  -5   1  122.39    6.40
  -5   8   1  127.69    5.60
  -5   8   1  118.59    5.70
  -3  -5   1  119.19    5.90
   8  -3   1  122.79    6.20
  -3  -5   1  126.49    5.80
   8  -3   1  132.59    6.40
  -3  -5   1  132.09    5.60
   4   4  -1   68.59    3.90
   4   4  -1   68.29    4.40
  -8   4  -1   68.39    4.20
   4   4  -1   67.59    4.10
   4   4  -1   69.59    3.60
   4   4  -1   69.09    4.30
  -8   4  -1   65.49    4.20
  -8   4  -1   71.09    4.40
   4  -8  -1   69.39    4.20
   4  -8  -1   64.19    3.80
   4  -8  -1   64.99    4.10
   4   4  -1   62.99    4.30
  -4   8   1   67.89    3.70
   8  -4   1   60.19    4.10
   8  -4   1   63.79    4.30
  -4  -4   1   71.19    4.50
  -4  -4   1   64.09    3.50
  -4   8   1   64.19    3.40
  -4  -4   1   69.99    3.90
  -4  -4   1   72.39    4.20
  -4   8   1   64.99    3.90
   8  -4   1   70.69    4.30
  -8   5  -1  339.17   12.60
   5   3  -1  375.06   12.10
   5   3  -1  329.27   12.80
   3  -8  -1  353.86   11.10
   3  -8  -1  350.96   12.20
   5   3  -1  341.57   12.80
  -8   5  -1  325.57   12.60
   3  -8  -1  343.77   12.60
   5   3  -1  342.27   12.90
  -8   5  -1  340.37   12.90
   3  -8  -1  339.87   11.60
   5   3  -1  328.37   11.90
  -5  -3   1  345.27   13.00
  -3   8   1  340.27   11.80
  -5  -3   1  339.67   12.40
  -3   8   1  347.77   11.70
  -5  -3   1  362.96   11.60
   8  -5   1  363.46   13.10
  -5  -3   1  333.97   12.70
   8  -5   1  343.67   12.80
  -3   8   1  332.77   12.30
  -5  -3   1  346.37   12.00
   8  -5   1  352.46   12.80
   2  -8  -1  111.19    4.20
   6   2  -1  111.79    5.90
   2  -8  -1  111.39    5.40
  -8   6  -1  112.39    5.90
  -8   6  -1  114.39    5.80
  -8   6  -1  115.79    6.00
   2  -8  -1  118.19    5.20
   2  -8  -1  114.69    5.80
  -8   6  -1  103.79    5.40
   6   2  -1  113.29    5.10
   6   2  -1  111.79    6.00
  -6  -2   1  117.59    5.70
   8  -6   1  119.79    6.20
  -6  -2   1  115.99    6.10
  -2   8   1  117.39    5.20
  -6  -2   1  104.69    5.80
  -2   8   1  107.19    5.10
  -2   8   1  109.99    5.60
   8  -6   1  111.19    5.90
  -6  -2   1  115.19    5.20
   8  -6   1  116.39    6.00
   7   1  -1  329.97   11.70
  -8   7  -1  343.17   12.90
   7   1  -1  333.27   12.70
  -8   7  -1  337.87   12.60
   1  -8  -1  321.87   12.00
  -8   7  -1  335.27   12.80
   1  -8  -1  362.36   12.10
  -8   7  -1  349.37   12.20
   7   1  -1  331.77   12.90
   1  -8  -1  345.77   12.70
  -7  -1   1  335.47   12.70
   8  -7   1  338.27   13.10
   8  -7   1  325.77   12.60
  -7  -1   1  334.27   12.40
  -1   8   1  331.07   12.30
  -7  -1   1  332.47   11.60
  -7  -1   1  309.37   12.70
   8  -7   1  331.27   12.70
  -7  -1   1  346.27   11.60
  -1   8   1  361.16   12.00
  -8   8  -1  773.82   26.70
   8   0  -1  825.02   27.10
   0  -8  -1  802.42   26.10
   0  -8  -1  820.62   26.70
  -8   8  -1  836.22   26.00
  -8   8  -1  804.32   26.50
   8   0  -1  848.32   25.80
  -8   8  -1  816.02   26.80
   8   0  -1  839.92   27.00
   0  -8  -1  849.52   26.00
  -8   0   1  851.81   25.40
   0   8   1  815.62   26.30
  -8   0   1  888.71   25.50
  -8   0   1  805.62   26.20
  -8   0   1  840.02   26.80
   8  -8   1  827.12   27.20
   8  -8   1  791.22   26.60
   8  -8   1  789.12   26.70
   0   8   1  839.22   25.80
   0   8   1  820.22   26.40
  -8   0   1  865.71   27.10
  -8   9  -1  126.59    6.90
  -8   9  -1  132.99    6.90
   9  -1  -1  130.29    7.10
  -8   9  -1  148.79    7.30
  -1  -8  -1  126.49    6.50
  -8   9  -1  137.29    6.40
  -1  -8  -1  132.59    6.40
   9  -1  -1  125.39    6.90
  -1  -8  -1  148.99    7.30
   1   8   1  136.29    6.70
   8  -9   1  137.09    7.00
   8  -9   1  135.59    7.40
   1   8   1  133.69    6.20
   8  -9   1  137.49    6.60
  -9   1   1  133.49    5.80
   1   8   1  142.59    6.90
  -9   1   1  134.09    6.90
  -9   1   1  122.09    6.80
  -9   1   1  139.59    6.00
   8  -9   1  140.69    7.10
  -8  10  -1    0.10    1.30
  -8  10  -1    2.70    1.60
  10  -2  -1    0.40    1.00
  -2  -8  -1    1.20    1.20
  -2  -8  -1   -0.10    1.20
  -2  -8  -1   -0.10    1.00
  -2  -8  -1   -0.40    1.00
  -8  10  -1    1.40    1.30
  10  -2  -1    0.30    1.20
  -8  10  -1    0.40    0.90
   2   8   1    2.00    1.30
   8 -10   1   -0.40    1.40
 -10   2   1    4.80    1.80
 -10   2   1    2.10    0.90
   8 -10   1    0.00    1.00
   8 -10   1    0.40    1.10
 -10   2   1    1.90    1.10
   2   8   1    1.70    1.10
   8 -10   1   -0.10    1.30
 -10   2   1   -0.50    1.30
  -8  11  -1   -0.70    1.30
  11  -3  -1    1.90    1.50
  -3  -8  -1    3.60    1.90
  -8  11  -1   -0.60    1.40
  -8  11  -1    2.60    1.20
  -8  11  -1    3.60    1.60
  -3  -8  -1    3.80    1.70
  11  -3  -1    0.70    1.10
  11  -3  -1    1.80    1.60
 -11   3   1    2.50    1.00
 -11   3   1    4.10    1.40
   8 -11   1    3.70    1.50
   3   8   1    4.20    1.60
   8 -11   1    2.60    1.80
 -11   3   1    1.40    1.50
   3   8   1    2.30    1.50
   8 -11   1    2.80    1.50
 -11   3   1    1.90    1.60
   8 -11   1    2.00    1.60
  -4  -8  -1   31.90    3.50
  -8  12  -1   34.20    3.30
  -4  -8  -1   30.70    4.20
  12  -4  -1   26.80    3.90
  -8  12  -1   38.10    3.90
  -4  -8  -1   29.80    4.30
  -8  12  -1   30.90    4.40
  12  -4  -1   34.50    3.20
  -8  12  -1   27.20    3.90
   8 -12   1   29.80    3.30
   8 -12   1   30.40    4.70
 -12   4   1   27.30    2.80
   8 -12   1   32.50    4.60
 -12   4   1   34.90    2.60
   4   8   1   33.00    1.70
   4   8   1   32.80    4.50
   4   8   1   30.40    3.40
 -12   4   1   30.40    4.70
 -12   4   1   35.60    3.80
  -8  13  -1   52.09    4.10
  13  -5  -1   44.60    3.80
  -8  13  -1   47.80    6.30
  -5  -8  -1   49.00    4.80
  -8  13  -1   37.50    5.60
 -13   5   1   36.00    3.40
   5   8   1   38.80    4.10
 -13   5   1   49.20    4.70
   8 -13   1   47.10    4.70
   5   8   1   45.60    2.50
  14  -6  -1   84.69    5.60
  -8  14  -1   87.89    6.30
  -6  -8  -1   75.89    6.30
  14  -6  -1   95.09    6.60
  -8  14  -1   84.79    5.60
   8 -14   1   83.19    6.80
   6   8   1   85.89    6.20
 -14   6   1   85.79    6.30
 -14   6   1   83.99    5.40
  -7  -8  -1  232.08   12.10
  -8  15  -1  214.78   10.30
  15  -7  -1  219.48   11.60
  -8  15  -1  211.88   11.10
  15  -7  -1  224.48   10.40
 -15   7   1  214.08   11.10
   8 -15   1  233.88   12.40
 -15   7   1  215.68   10.00
   7   8   1  230.78   11.40
  -8  16  -1  207.08   10.90
  -8  16  -1  207.68   10.00
  16  -8  -1  207.98   11.50
  16  -8  -1  186.88   10.00
  -8  -8  -1  199.28   11.60
 -16   8   1  196.18    9.70
 -16   8   1  188.78    8.20
 -16   8   1  199.98   10.90
   8 -16   1  191.98   11.60
   8   8   1  221.98   11.30
  -9  -8  -1    9.40    3.20
  17  -9  -1   11.00    3.30
  -8  17  -1    4.50    2.60
  -8  17  -1    6.60    2.50
   8 -17   1    9.10    2.30
 -17   9   1    6.00    2.40
   8 -17   1   10.50    3.50
 -17   9   1    9.10    3.10
   9   8   1    3.30    2.80
 -17   9   1    6.50    1.70
  16  -9  -1   23.60    4.50
  -9  -7  -1   26.80    4.90
  -7  16  -1   34.90    4.60
  -7  16  -1   30.50    4.60
   7 -16   1   22.40    4.90
   9   7   1   27.70    4.60
   7 -16   1   37.60    5.80
 -16   9   1   24.00    2.50
 -16   9   1   27.50    4.50
  -6  15  -1    2.60    2.10
  -6  15  -1   -0.60    1.50
  15  -9  -1    3.40    2.10
  -9  -6  -1    5.40    2.50
  -9  -6  -1    3.80    2.20
   6 -15   1    4.10    1.50
 -15   9   1    1.80    1.90
 -15   9   1    5.20    1.90
 -15   9   1    3.90    1.10
   6 -15   1    0.80    2.00
   9   6   1    8.60    2.70
  -5  14  -1   96.19    6.10
  -5  14  -1   90.59    6.40
  -9  -5  -1   95.99    7.10
  14  -9  -1   88.89    5.90
  -9  -5  -1   75.79    6.20
  14  -9  -1   95.89    6.90
 -14   9   1   83.09    4.20
 -14   9   1   91.99    6.40
   5 -14   1   91.79    4.80
   5 -14   1   66.59    6.40
 -14   9   1   90.59    5.90
   9   5   1   87.79    6.40
  13  -9  -1  376.86   15.40
  -4  13  -1  359.36   14.90
  -4  13  -1  363.86   14.20
  13  -9  -1  363.66   15.10
  -9  -4  -1  311.87   16.30
  -9  -4  -1  357.86   16.20
  -9  -4  -1  356.36   14.90
   4 -13   1  346.27   12.10
 -13   9   1  350.66   11.80
   4 -13   1  349.87   15.40
   9   4   1  352.76   16.00
   9   4   1  356.36   14.90
   4 -13   1  332.87   14.20
 -13   9   1  378.06   14.70
 -13   9   1  373.66   14.10
  -9  -3  -1  108.19    7.30
  12  -9  -1  124.79    7.30
  -9  -3  -1  111.09    6.80
  12  -9  -1   99.89    6.10
  -3  12  -1  104.09    6.60
  -3  12  -1  106.59    6.30
  -9  -3  -1  122.29    7.40
  -9  -3  -1  102.69    6.10
  -9  -3  -1  104.89    6.80
   3 -12   1  108.49    4.80
   3 -12   1  108.79    6.50
   9   3   1   92.19    6.40
   3 -12   1  116.49    7.40
 -12   9   1  105.69    4.50
   3 -12   1  107.59    6.50
   3 -12   1  102.49    7.40
 -12   9   1  103.79    6.40
 -12   9   1  105.69    6.40
   9   3   1  109.89    6.70
 -12   9   1  118.99    6.40
  11  -9  -1  143.39    7.70
  -9  -2  -1  140.09    7.70
  -9  -2  -1  142.99    7.80
  11  -9  -1  149.79    8.00
  -2  11  -1  142.29    8.00
  -2  11  -1  145.69    7.70
  11  -9  -1  139.79    7.20
  -9  -2  -1  140.29    8.00
  -2  11  -1  139.59    7.20
 -11   9   1  136.59    7.10
 -11   9   1  136.99    7.40
   2 -11   1  143.09    8.20
 -11   9   1  152.18    7.50
   2 -11   1  127.29    7.40
   2 -11   1  144.29    7.40
   9   2   1  148.19    7.80
   2 -11   1  145.09    7.40
 -11   9   1  140.29    5.40
   2 -11   1  137.39    5.40
   9   2   1  138.79    7.60
  -1  10  -1  366.26   13.40
  -9  -1  -1  341.17   13.70
  -1  10  -1  343.67   14.10
  10  -9  -1  351.06   13.20
  10  -9  -1  337.47   13.50
  -1  10  -1  359.56   13.80
  -9  -1  -1  345.87   14.20
  -9  -1  -1  343.37   13.70
  10  -9  -1  339.77   13.80
   1 -10   1  353.16   10.90
 -10   9   1  359.16   13.30
   9   1   1  350.36   13.80
 -10   9   1  328.27   13.00
   9   1   1  344.87   13.80
 -10   9   1  336.47   13.40
 -10   9   1  356.96   11.10
   1 -10   1  318.97   13.00
   1 -10   1  362.86   14.50
   1 -10   1  350.36   13.80
   1 -10   1  340.57   13.30
  -9   0  -1   14.10    2.70
   0   9  -1   13.80    2.40
   9  -9  -1   10.20    2.20
   0   9  -1   11.90    2.60
  -9   0  -1   18.60    3.00
   0   9  -1   12.70    2.40
   9  -9  -1   18.70    2.90
   9  -9  -1    9.70    2.30
  -9   0  -1   17.30    3.10
   9   0   1   11.60    2.40
   0  -9   1   11.70    2.50
   0  -9   1   13.10    1.20
  -9   9   1   11.60    1.40
  -9   9   1   12.10    2.30
   9   0   1   11.20    2.40
  -9   9   1   15.00    2.50
   0  -9   1   15.90    2.80
  -9   9   1   10.80    2.10
   0  -9   1   10.00    2.10
   0  -9   1   14.30    2.50
   8  -9  -1   55.79    4.10
  -9   1  -1   68.39    4.50
   1   8  -1   64.79    4.40
   8  -9  -1   57.69    4.00
  -9   1  -1   54.69    4.40
   8  -9  -1   58.39    4.30
   1   8  -1   59.19    4.10
   1   8  -1   55.49    4.50
   8  -9  -1   60.69    3.10
  -9   1  -1   62.99    4.30
  -1  -8   1   56.29    3.80
  -8   9   1   65.29    4.20
  -8   9   1   64.09    3.00
  -1  -8   1   59.69    4.60
  -1  -8   1   49.90    4.30
   9  -1   1   58.09    4.40
  -1  -8   1   55.09    4.10
  -1  -8   1   52.99    3.90
  -8   9   1   57.49    3.90
  -8   9   1   59.19    4.10
   9  -1   1   70.29    4.70
  -9   2  -1   29.60    3.70
   2   7  -1   26.20    2.80
   2   7  -1   27.50    3.10
  -9   2  -1   29.10    3.00
   7  -9  -1   32.30    3.10
   7  -9  -1   28.60    2.80
   2   7  -1   28.40    2.60
   2   7  -1   26.40    1.90
   7  -9  -1   23.90    2.00
  -9   2  -1   25.90    2.80
   2   7  -1   30.30    3.20
   7  -9  -1   27.00    2.70
  -7   9   1   28.80    2.00
  -7   9   1   27.20    2.70
  -2  -7   1   29.50    2.90
  -7   9   1   27.70    2.60
   9  -2   1   31.30    3.10
  -2  -7   1   25.90    3.50
  -2  -7   1   28.90    3.10
  -2  -7   1   26.90    2.70
   9  -2   1   32.00    3.20
   9  -2   1   36.10    3.20
  -9   3  -1   36.00    3.30
   3   6  -1   44.30    3.60
   3   6  -1   41.90    3.10
  -9   3  -1   34.30    3.20
   3   6  -1   34.40    3.10
   6  -9  -1   25.40    2.70
   6  -9  -1   33.80    3.20
   3   6  -1   36.10    2.30
   3   6  -1   34.10    3.20
  -9   3  -1   32.50    3.10
   6  -9  -1   32.80    2.60
   6  -9  -1   34.20    3.00
  -6   9   1   37.40    2.40
  -6   9   1   34.40    2.90
  -3  -6   1   33.50    3.00
  -3  -6   1   32.60    3.30
  -6   9   1   34.20    2.80
  -3  -6   1   30.60    2.50
   9  -3   1   35.90    3.30
   9  -3   1   31.70    3.20
   9  -3   1   32.40    3.00
  -3  -6   1   29.30    2.80
  -9   4  -1    2.00    1.40
   5  -9  -1    2.20    1.20
   5  -9  -1    3.90    1.30
   4   5  -1    2.70    1.40
   4   5  -1    4.80    1.50
   4   5  -1    2.20    1.30
  -9   4  -1    2.40    1.40
   4   5  -1    4.20    1.10
   4   5  -1    2.60    1.20
   5  -9  -1    4.10    1.50
   5  -9  -1    3.50    1.00
  -9   4  -1    2.90    1.20
  -5   9   1    4.70    1.30
  -5   9   1    4.10    1.20
  -4  -5   1    2.00    1.30
  -4  -5   1    2.40    1.20
   9  -4   1    3.30    1.50
  -4  -5   1    3.80    1.10
  -4  -5   1    5.80    1.60
   9  -4   1    5.10    1.70
  -5   9   1    4.30    1.00
   9  -4   1    2.70    1.40
   5   4  -1  606.94   20.60
   4  -9  -1  608.94   20.20
   5   4  -1  609.54   20.70
   5   4  -1  584.04   20.60
   4  -9  -1  587.54   19.80
   5   4  -1  577.44   19.60
   4  -9  -1  640.94   20.50
   5   4  -1  613.64   19.20
   4  -9  -1  616.44   19.10
  -9   5  -1  594.04   20.50
  -9   5  -1  596.74   20.60
  -9   5  -1  606.14   20.30
  -4   9   1  611.84   19.50
  -5  -4   1  588.54   20.10
   9  -5   1  598.64   20.50
  -4   9   1  589.64   19.90
  -5  -4   1  615.94   20.90
  -4   9   1  620.94   19.10
   9  -5   1  589.54   20.60
  -5  -4   1  618.84   18.90
   9  -5   1  583.14   20.30
  -5  -4   1  611.74   19.70
   3  -9  -1  160.88    7.50
   6   3  -1  156.48    7.90
   3  -9  -1  183.98    7.20
  -9   6  -1  172.48    8.00
  -9   6  -1  170.38    7.60
  -9   6  -1  177.08    8.20
   6   3  -1  167.58    8.20
   3  -9  -1  176.58    8.00
   3  -9  -1  175.28    6.30
   6   3  -1  175.38    6.90
  -9   6  -1  184.68    8.30
  -3   9   1  183.78    7.30
  -6  -3   1  172.38    8.30
  -6  -3   1  176.18    7.80
  -3   9   1  173.08    7.70
   9  -6   1  181.28    8.20
  -6  -3   1  168.48    8.00
   9  -6   1  176.18    8.10
   9  -6   1  186.08    8.50
  -3   9   1  182.18    7.30
  -6  -3   1  176.58    7.40
  -9   7  -1   95.29    5.60
  -9   7  -1   97.39    5.20
   2  -9  -1   98.29    5.00
   2  -9  -1   87.99    5.10
  -9   7  -1   98.19    5.60
   2  -9  -1   99.09    5.60
   7   2  -1   93.29    4.70
   2  -9  -1   93.39    3.60
   7   2  -1  107.49    6.00
  -9   7  -1   94.09    5.60
   7   2  -1   96.49    5.80
  -7  -2   1   95.19    5.60
  -7  -2   1  102.49    5.90
   9  -7   1   95.69    5.70
  -7  -2   1   98.09    5.40
  -2   9   1   94.89    5.30
  -7  -2   1  100.29    5.00
   9  -7   1   97.59    5.90
  -7  -2   1  103.39    4.90
   9  -7   1   94.09    5.50
  -2   9   1   97.59    5.00
  -2   9   1   92.89    4.90
   1  -9  -1   94.79    5.00
  -9   8  -1   93.79    5.70
   8   1  -1   93.59    5.80
  -9   8  -1   92.09    5.00
   8   1  -1  100.29    4.80
  -9   8  -1   87.89    5.60
   8   1  -1   76.69    5.30
   1  -9  -1   80.49    4.90
   1  -9  -1  106.79    5.80
  -9   8  -1   90.39    5.40
  -8  -1   1   88.19    5.60
  -8  -1   1   93.39    4.70
   9  -8   1   90.79    5.50
  -1   9   1   89.19    5.30
  -1   9   1   94.79    5.00
  -8  -1   1   94.79    4.70
  -8  -1   1   84.29    5.40
   9  -8   1   85.39    5.40
   9  -8   1   96.19    6.00
  -9   9  -1  114.59    6.40
   9   0  -1   93.09    6.00
   0  -9  -1  107.19    5.70
   0  -9  -1  103.19    6.10
  -9   9  -1  102.39    6.10
   9   0  -1   98.29    5.20
   0  -9  -1  102.39    5.50
  -9   9  -1  104.59    5.90
   9   0  -1   93.79    6.00
  -9   9  -1  102.99    5.40
   0   9   1   95.19    5.70
   9  -9   1  108.39    6.10
   9  -9   1   97.49    6.20
   0   9   1  102.69    5.80
   0   9   1  107.29    5.50
  -9   0   1   92.59    5.50
  -9   0   1  106.69    6.30
  -9   0   1  105.89    5.10
   9  -9   1  101.09    6.10
  -9   0   1  103.89    6.10
  -9   0   1  103.59    5.00
  -1  -9  -1   15.90    2.90
  -9  10  -1   17.00    3.00
  -9  10  -1   17.80    3.00
  10  -1  -1   16.30    3.50
  -9  10  -1   15.70    2.40
  10  -1  -1   19.70    2.70
  10  -1  -1   15.30    2.90
  -9  10  -1   14.00    2.60
  -1  -9  -1   17.80    2.80
  -1  -9  -1   16.20    2.50
 -10   1   1   16.80    2.80
   9 -10   1   12.10    2.80
 -10   1   1   16.40    2.90
   9 -10   1   17.70    3.10
   9 -10   1   17.70    3.40
 -10   1   1   15.60    2.30
 -10   1   1   19.30    2.00
   1   9   1   14.60    2.60
   9 -10   1   14.70    2.50
   1   9   1   12.60    2.20
 -10   1   1   16.10    2.90
   1   9   1   13.30    2.40
  -2  -9  -1  288.07   12.30
  11  -2  -1  285.07   12.30
  -9  11  -1  270.97   12.20
  -2  -9  -1  278.37   12.10
  -2  -9  -1  267.27   12.00
  -2  -9  -1  277.77   11.30
  -9  11  -1  287.57   12.10
  -9  11  -1  276.87   12.10
  11  -2  -1  288.47   12.40
  -9  11  -1  289.77   11.20
   9 -11   1  274.97   11.30
 -11   2   1  275.47   11.90
   2   9   1  293.87   11.80
   9 -11   1  255.57   12.30
 -11   2   1  282.27   10.30
   9 -11   1  289.97   12.20
 -11   2   1  288.77   12.20
   2   9   1  268.27   11.70
   9 -11   1  273.67   11.90
 -11   2   1  266.57   10.60
  -3  -9  -1    3.20    1.90
  -3  -9  -1    8.00    2.20
  12  -3  -1    5.50    2.10
  -9  12  -1    3.00    1.80
  -9  12  -1    5.20    2.00
  12  -3  -1   10.10    3.00
  -9  12  -1    3.70    2.10
  -9  12  -1    6.00    1.80
  12  -3  -1    5.50    1.50
 -12   3   1    4.10    1.30
   9 -12   1    3.30    1.70
 -12   3   1    2.80    1.80
   9 -12   1    6.10    2.50
   3   9   1    5.00    1.90
   9 -12   1    4.60    2.00
 -12   3   1    6.90    2.50
 -12   3   1    8.10    1.80
   3   9   1    6.10    2.10
  -9  13  -1   75.99    5.70
  -9  13  -1   84.29    5.40
  -4  -9  -1   82.89    6.30
  13  -4  -1   75.99    5.00
  13  -4  -1   91.59    7.40
  -9  13  -1   77.69    5.90
  -4  -9  -1   82.79    2.80
 -13   4   1   76.29    4.40
   4   9   1   87.09    6.00
 -13   4   1   83.39    5.10
   9 -13   1   71.99    7.00
  -9  14  -1   21.00    3.80
  -9  14  -1   29.70    3.80
  -9  14  -1   20.40    3.80
  14  -5  -1   25.10    4.20
  14  -5  -1   29.50    4.00
  -5  -9  -1   28.10    4.60
   5   9   1   26.80    1.40
   9 -14   1   28.40    4.00
 -14   5   1   26.20    2.60
   9 -14   1   31.10    5.00
 -14   5   1   28.40    3.10
 -14   5   1   25.20    4.10
   5   9   1   27.10    4.00
   5   9   1   25.80    1.50
  15  -6  -1   51.09    5.20
  -6  -9  -1   53.39    5.60
  -9  15  -1   42.60    4.70
 -15   6   1   50.79    3.50
   6   9   1   53.49    5.20
   9 -15   1   54.29    5.60
   6   9   1   51.99    2.70
 -15   6   1   57.39    4.50
   6   9   1   50.69    2.60
 -15   6   1   61.39    5.60
  -7  -9  -1   15.30    3.90
  16  -7  -1    9.10    3.00
  -9  16  -1   11.50    2.90
  -9  16  -1   11.90    3.30
 -16   7   1    9.90    3.20
 -16   7   1   12.40    2.10
   7   9   1   13.90    1.80
   9 -16   1   15.80    3.90
   7   9   1   11.30    1.60
 -16   7   1   16.70    3.10
   7   9   1   15.30    3.60
  17  -8  -1   51.69    6.70
  -9  17  -1   46.10    4.70
  -8  -9  -1   44.50    6.60
  -9  17  -1   49.10    5.30
 -17   8   1   53.79    5.60
 -17   8   1   47.00    3.50
   8   9   1   44.00    3.00
 -17   8   1   42.50    4.40
 -17   8   1   40.60    3.60
   9 -17   1   46.90    6.70
  -9  18  -1  117.79    7.60
  18  -9  -1  119.19    9.10
  -9  18  -1  132.49    8.80
  -9  -9  -1  110.39    9.00
 -18   9   1  119.39    6.10
   9 -18   1  113.09    9.30
 -18   9   1  116.99    5.80
 -18   9   1  113.89    7.50
 -18   9   1  110.39    8.30
   9   9   1  121.39    8.70
  -9  19  -1   40.10    6.00
  19 -10  -1   30.70    5.90
  -9  19  -1   46.10    5.70
 -10  -9  -1   37.90    6.30
   9 -19   1   43.80    6.90
  10   9   1   32.80    5.60
 -19  10   1   33.80    5.60
 -19  10   1   37.20    3.40
 -19  10   1   38.60    3.40
   9 -19   1   36.70    3.90
 -19  10   1   30.50    4.80
 -10  -8  -1   22.80    4.70
  18 -10  -1   17.70    4.30
  -8  18  -1   16.20    3.30
  -8  18  -1   15.10    3.90
 -10  -8  -1    9.00    3.40
   8 -18   1   10.60    3.90
   8 -18   1   12.10    2.50
  10   8   1   22.70    4.50
 -18  10   1   17.20    3.60
 -18  10   1    9.30    1.90
 -18  10   1   22.40    4.30
  17 -10  -1   33.80    5.50
  -7  17  -1   33.90    5.30
 -10  -7  -1   29.20    5.20
 -10  -7  -1   27.50    4.80
  -7  17  -1   34.80    4.70
 -17  10   1   33.70    4.70
   7 -17   1   34.60    3.90
  10   7   1   28.40    4.90
 -17  10   1   30.60    4.90
   7 -17   1   31.40    5.50
 -17  10   1   28.10    2.70
 -10  -6  -1   26.20    4.50
 -10  -6  -1   28.50    4.90
  16 -10  -1   29.90    4.90
  -6  16  -1   21.60    4.00
  -6  16  -1   20.30    3.60
 -16  10   1   20.40    3.60
   6 -16   1   18.70    4.10
 -16  10   1   26.40    4.30
 -16  10   1   22.70    2.20
  10   6   1   16.40    3.80
   6 -16   1   20.70    2.70
  -5  15  -1    8.70    2.60
 -10  -5  -1   13.70    3.30
  -5  15  -1   10.70    2.90
  15 -10  -1   18.40    3.90
 -10  -5  -1   11.70    3.50
  15 -10  -1   12.70    2.90
 -15  10   1   12.30    3.10
   5 -15   1   12.20    1.90
  10   5   1   12.70    3.40
   5 -15   1   10.90    3.10
 -15  10   1   18.50    3.40
 -15  10   1   10.50    1.60
  14 -10  -1   75.39    6.00
  -4  14  -1   77.39    5.60
  14 -10  -1   72.89    6.20
 -10  -4  -1   79.39    6.40
  -4  14  -1   76.59    5.90
 -14  10   1   73.69    3.80
 -14  10   1   70.09    5.30
   4 -14   1   76.39    6.50
   4 -14   1   66.79    3.70
  10   4   1   73.69    6.10
 -14  10   1   71.69    5.70
  10   4   1   78.49    6.80
  -3  13  -1   13.90    2.90
  13 -10  -1   16.70    3.00
 -10  -3  -1   17.90    3.40
 -10  -3  -1   16.30    4.00
  -3  13  -1   10.30    2.70
 -10  -3  -1   11.80    3.00
  13 -10  -1   15.90    3.20
   3 -13   1   10.30    3.60
 -13  10   1   15.10    1.80
  10   3   1   13.60    3.00
 -13  10   1   20.90    3.60
 -13  10   1   13.50    2.80
   3 -13   1   16.20    1.60
  10   3   1   17.20    3.30
 -10  -2  -1  227.58   11.30
  -2  12  -1  240.38   12.20
 -10  -2  -1  241.98   11.20
  -2  12  -1  204.58   10.90
  -2  12  -1  253.77   10.70
  12 -10  -1  233.38   10.90
 -10  -2  -1  226.78   10.80
   2 -12   1  229.98   10.60
   2 -12   1  218.38   10.70
   2 -12   1  215.28   10.30
   2 -12   1  231.38    7.70
  10   2   1  239.38   11.10
 -12  10   1  244.88    8.20
 -12  10   1  227.38   10.30
   2 -12   1  239.08   11.60
 -12  10   1  220.58   10.30
 -12  10   1  222.68   10.60
 -10  -1  -1  345.47   13.80
  -1  11  -1  326.27   13.90
  11 -10  -1  309.37   13.40
  -1  11  -1  343.57   13.30
  -1  11  -1  339.87   13.60
 -10  -1  -1  320.47   14.00
 -10  -1  -1  323.47   13.70
  11 -10  -1  305.67   12.90
  11 -10  -1  357.16   14.20
   1 -11   1  337.67   14.40
  10   1   1  313.57   13.60
 -11  10   1  323.67   13.10
 -11  10   1  344.77   10.90
 -11  10   1  307.47   13.10
  10   1   1  354.36   14.00
   1 -11   1  313.27   13.50
   1 -11   1  334.57   10.20
 -11  10   1  339.37   13.20
   1 -11   1  331.27   13.40
  10 -10  -1  106.49    6.00
   0  10  -1   96.89    5.90
 -10   0  -1   90.89    6.10
   0  10  -1  111.99    6.40
  10 -10  -1  100.19    6.40
 -10   0  -1  114.19    6.50
 -10   0  -1  102.19    6.60
  10   0   1  102.29    6.30
   0 -10   1   98.89    5.90
 -10  10   1  111.99    4.50
  10   0   1   97.59    6.30
   0 -10   1  100.69    5.90
 -10  10   1  105.59    6.10
 -10  10   1  103.09    5.90
   0 -10   1  101.89    6.60
   0 -10   1   92.09    6.00
 -10  10   1  101.29    6.00
 -10   1  -1  106.69    6.30
 -10   1  -1  104.69    6.10
   9 -10  -1   99.79    5.90
   1   9  -1   99.39    6.10
   9 -10  -1   82.79    4.30
   1   9  -1   89.99    6.00
   1   9  -1  100.29    5.80
   9 -10  -1  109.29    5.90
   9 -10  -1   95.39    6.00
   1   9  -1   89.49    5.70
 -10   1  -1   92.49    6.20
  -1  -9   1   98.49    5.50
  -9  10   1  103.29    5.90
  -9  10   1   79.79    5.10
  -9  10   1  102.89    5.80
  -1  -9   1  100.09    6.40
  -1  -9   1   94.59    6.30
  -1  -9   1   96.69    6.20
  10  -1   1   95.39    6.10
  -9  10   1  101.49    4.30
  -1  -9   1  102.29    6.00
  10  -1   1   97.49    6.20
 -10   2  -1  687.03   23.00
 -10   2  -1  641.54   22.60
   8 -10  -1  661.03   22.50
   8 -10  -1  654.53   22.90
   2   8  -1  655.53   23.00
   2   8  -1  650.33   20.00
   2   8  -1  695.83   22.40
   2   8  -1  667.33   22.70
   8 -10  -1  662.93   22.30
 -10   2  -1  670.33   23.30
   2   8  -1  689.33   23.30
  -8  10   1  646.04   22.30
  10  -2   1  665.13   23.00
  -2  -8   1  672.33   22.70
  10  -2   1  656.73   22.70
  -2  -8   1  677.53   23.50
  -2  -8   1  678.63   23.50
  -8  10   1  689.73   20.50
  -8  10   1  685.63   22.10
  -2  -8   1  684.93   22.40
  10  -2   1  652.43   22.90
   3   7  -1   28.10    3.70
 -10   3  -1   26.60    3.50
   7 -10  -1   26.50    2.90
   7 -10  -1   24.80    3.40
 -10   3  -1   26.60    3.50
   3   7  -1   22.90    3.20
   3   7  -1   24.70    2.00
 -10   3  -1   25.50    3.60
   3   7  -1   28.40    3.80
   7 -10  -1   24.50    2.60
   3   7  -1   23.70    3.10
   7 -10  -1   26.40    2.20
  10  -3   1   27.40    3.60
  -3  -7   1   23.70    3.10
  -3  -7   1   24.80    3.30
  -3  -7   1   27.20    2.50
  -7  10   1   26.20    2.10
  10  -3   1   27.30    3.60
  10  -3   1   28.70    3.10
  -3  -7   1   23.90    3.50
  -7  10   1   25.10    3.20
  -7  10   1   26.50    2.60
   4   6  -1  321.87   12.40
 -10   4  -1  328.07   12.70
   4   6  -1  301.57   12.60
   6 -10  -1  316.97   12.30
 -10   4  -1  305.87   12.40
   4   6  -1  314.57   12.00
   4   6  -1  331.87   12.90
 -10   4  -1  322.17   12.90
   6 -10  -1  313.37   12.20
   6 -10  -1  315.27   11.10
   6 -10  -1  325.67   12.70
   4   6  -1  305.97   10.80
  10  -4   1  319.57   12.80
  -6  10   1  324.07   11.80
  10  -4   1  319.47   12.70
  10  -4   1  299.87   12.40
  -4  -6   1  317.87   11.20
  -6  10   1  326.87   11.00
  -4  -6   1  307.97   11.90
  -4  -6   1  322.67   12.40
  -4  -6   1  309.37   13.00
  -6  10   1  304.47   12.00
   5   5  -1  455.25   16.80
   5 -10  -1  498.65   17.40
   5   5  -1  492.65   17.90
 -10   5  -1  470.75   17.60
   5   5  -1  509.95   17.50
 -10   5  -1  498.95   17.90
   5 -10  -1  501.45   16.30
   5 -10  -1  506.15   17.80
 -10   5  -1  497.65   17.50
   5   5  -1  490.15   16.10
   5 -10  -1  493.25   17.20
   5   5  -1  483.45   17.90
  10  -5   1  489.75   17.60
  10  -5   1  501.35   18.00
  -5  -5   1  486.45   15.90
  -5  10   1  503.45   17.30
  -5  10   1  521.25   16.80
  -5  -5   1  505.55   18.20
  -5  -5   1  491.55   16.90
  -5  10   1  499.75   16.20
  -5  -5   1  486.65   17.40
  10  -5   1  478.05   17.70
 -10   6  -1    1.30    1.00
   4 -10  -1    2.80    1.50
   6   4  -1    0.50    1.10
   4 -10  -1    1.30    0.80
   6   4  -1    0.80    1.10
 -10   6  -1    0.40    1.00
   4 -10  -1    1.40    1.20
 -10   6  -1   -0.20    1.10
   6   4  -1   -0.10    1.30
   4 -10  -1    1.60    1.00
 -10   6  -1   -0.50    1.10
   4 -10  -1    0.50    1.00
  -4  10   1    0.20    1.10
  10  -6   1    1.10    1.50
  10  -6   1    1.40    1.40
  -6  -4   1    2.10    1.20
  -6  -4   1    1.40    1.30
  -4  10   1    1.20    1.10
  -6  -4   1    2.30    1.20
  -4  10   1    1.10    0.90
  10  -6   1    1.10    1.30
  -6  -4   1   -0.30    1.00
 -10   7  -1 1084.59   33.40
 -10   7  -1 1033.50   33.10
   3 -10  -1 1013.50   30.10
   7   3  -1 1028.80   33.40
   3 -10  -1 1005.70   32.30
   7   3  -1 1037.90   33.20
   3 -10  -1 1025.10   32.70
   3 -10  -1 1083.89   33.20
 -10   7  -1 1059.99   32.30
   7   3  -1 1047.60   31.10
 -10   7  -1  998.70   32.70
   3 -10  -1 1024.00   31.70
  -3  10   1 1055.79   31.80
  10  -7   1 1012.30   33.10
  -7  -3   1 1016.90   32.60
  -7  -3   1 1039.80   33.50
  10  -7   1 1045.20   33.50
  -3  10   1 1011.80   32.50
  -3  10   1 1037.20   31.90
  -7  -3   1 1043.00   33.10
  -7  -3   1 1068.39   32.00
  10  -7   1 1007.50   32.90
   8   2  -1  207.98    9.60
   2 -10  -1  200.18    9.30
   8   2  -1  202.68    9.60
 -10   8  -1  219.38    9.70
   2 -10  -1  206.98    8.50
 -10   8  -1  202.98    9.30
   8   2  -1  204.28    8.00
   2 -10  -1  189.48    8.70
 -10   8  -1  207.88    9.50
 -10   8  -1  207.88    8.70
  10  -8   1  193.58    9.60
  -8  -2   1  203.48    9.10
  -8  -2   1  204.28    9.60
  10  -8   1  198.28    9.30
  -2  10   1  208.38    8.60
  -2  10   1  201.58    9.00
  -8  -2   1  207.18    8.30
  10  -8   1  201.58    9.40
  -8  -2   1  194.98    8.30
  -8  -2   1  201.28    9.40
  -2  10   1  199.88    8.50
   1 -10  -1   42.50    3.90
   9   1  -1   44.90    4.10
 -10   9  -1   36.70    3.20
   9   1  -1   40.90    3.10
   9   1  -1   41.70    4.50
 -10   9  -1   38.70    3.60
   1 -10  -1   42.80    3.40
 -10   9  -1   42.90    3.90
   1 -10  -1   33.00    3.20
 -10   9  -1   37.30    3.70
  -1  10   1   39.00    3.60
  10  -9   1   31.80    3.30
  -9  -1   1   40.40    3.60
  -9  -1   1   33.40    2.90
  -9  -1   1   36.90    3.60
  -9  -1   1   37.10    3.80
  10  -9   1   39.40    4.10
  -9  -1   1   41.80    3.10
  -1  10   1   35.10    3.20
  10  -9   1   41.20    3.80
 -10  10  -1  171.48    8.70
  10   0  -1  172.38    8.80
 -10  10  -1  172.18    8.50
   0 -10  -1  164.98    8.60
   0 -10  -1  171.48    7.90
  10   0  -1  171.28    7.50
  10   0  -1  179.78    9.00
 -10  10  -1  164.18    7.70
  10 -10   1  166.28    9.00
   0  10   1  169.48    8.20
 -10   0   1  162.78    7.30
 -10   0   1  173.68    7.40
 -10   0   1  158.88    8.40
  10 -10   1  167.48    9.10
 -10   0   1  171.68    8.80
  10 -10   1  148.79    8.20
   0  10   1  163.98    8.30
 -10   0   1  166.08    8.10
   0  10   1  179.48    7.80
  11  -1  -1   51.99    4.70
 -10  11  -1   53.49    4.60
  11  -1  -1   51.89    3.80
 -10  11  -1   45.00    4.30
 -10  11  -1   46.90    3.70
 -10  11  -1   50.19    4.50
  -1 -10  -1   49.80    4.10
  -1 -10  -1   54.89    4.70
  11  -1  -1   51.09    6.20
  -1 -10  -1   42.10    3.70
   1  10   1   50.09    4.20
  10 -11   1   47.00    4.60
   1  10   1   51.99    4.30
  10 -11   1   49.99    4.90
 -11   1   1   50.09    4.50
   1  10   1   47.10    3.80
 -11   1   1   44.10    4.40
  10 -11   1   44.70    4.30
 -11   1   1   48.60    3.40
 -11   1   1   50.89    3.60
 -10  12  -1    1.10    1.20
 -10  12  -1    0.10    1.10
  -2 -10  -1   -0.60    1.40
  12  -2  -1    2.00    2.10
 -10  12  -1   -0.40    1.60
  -2 -10  -1    0.00    1.40
  -2 -10  -1    2.30    1.30
  12  -2  -1    2.00    1.80
   2  10   1    0.10    1.40
  10 -12   1   -0.30    1.60
 -12   2   1   -0.40    1.00
  10 -12   1    1.90    1.70
  10 -12   1   -0.90    1.20
   2  10   1    2.20    1.40
  10 -12   1    3.40    1.40
 -12   2   1    0.80    1.00
 -12   2   1    3.30    1.90
 -12   2   1    0.60    1.60
  -3 -10  -1    6.40    2.60
 -10  13  -1   10.20    2.80
 -10  13  -1    8.10    2.10
 -10  13  -1    3.60    1.90
  13  -3  -1   10.80    2.90
 -13   3   1    2.90    2.00
 -13   3   1    6.20    1.90
  10 -13   1    9.00    3.20
   3  10   1    4.20    2.00
  10 -13   1    9.60    2.50
 -13   3   1    9.60    1.80
  14  -4  -1   75.69    5.30
  14  -4  -1   89.89    6.70
 -10  14  -1   81.09    6.20
 -10  14  -1   97.69    6.70
 -10  14  -1   85.99    5.50
  -4 -10  -1   84.69    6.60
  -4 -10  -1   87.39    3.10
   4  10   1   85.39    6.30
  10 -14   1   81.59    5.90
 -14   4   1   81.59    6.40
 -14   4   1   79.49    5.30
 -14   4   1   88.59    4.80
  10 -14   1   88.09    7.00
  15  -5  -1   51.49    5.40
 -10  15  -1   50.79    5.20
  -5 -10  -1   46.80    5.20
 -10  15  -1   52.09    5.20
 -10  15  -1   50.19    4.40
 -15   5   1   48.30    5.10
  10 -15   1   54.49    6.80
   5  10   1   52.99    5.00
  10 -15   1   40.90    4.40
 -15   5   1   49.10    4.30
 -15   5   1   52.39    3.70
 -10  16  -1  173.78   10.30
  -6 -10  -1  200.08   11.60
  16  -6  -1  212.58   11.50
  16  -6  -1  188.08   10.40
 -10  16  -1  183.18    9.40
 -16   6   1  205.38   11.10
   6  10   1  190.98   10.60
 -16   6   1  205.38    9.70
 -16   6   1  207.18    8.40
  10 -16   1  205.48   11.90
  17  -7  -1  139.59    9.50
  -7 -10  -1  121.19    9.10
 -10  17  -1  128.39    7.60
 -10  17  -1  130.69    8.70
 -17   7   1  121.59    8.50
 -17   7   1  137.09    9.00
  10 -17   1  118.39    9.00
   7  10   1  112.49    4.10
   7  10   1  126.99    9.90
 -17   7   1  122.49    6.10
 -10  18  -1   44.40    6.10
  18  -8  -1   40.60    6.40
 -10  18  -1   52.29    5.10
  -8 -10  -1   38.10    6.40
 -18   8   1   45.00    6.10
 -18   8   1   47.00    3.90
 -18   8   1   44.60    4.60
   8  10   1   42.80    2.50
   8  10   1   44.20    2.50
 -18   8   1   44.90    3.70
   8  10   1   53.59    5.90
  10 -18   1   51.79    7.10
 -10  19  -1  159.08    9.20
  -9 -10  -1  181.88   11.80
  19  -9  -1  158.08   11.10
 -10  19  -1  152.78   10.10
   9  10   1  150.88    6.10
  10 -19   1  162.18   11.40
   9  10   1  160.28   10.50
 -19   9   1  166.18    9.30
   9  10   1  156.68    6.20
 -19   9   1  142.79    7.40
 -19   9   1  159.58   10.40
 -19   9   1  160.78    7.30
 -10  20  -1   31.80    4.90
  20 -10  -1   27.70    6.00
 -10 -10  -1   28.50    5.90
 -10  20  -1   33.50    5.70
  10  10   1   25.10    2.50
  10  10   1   20.50    2.50
 -20  10   1   28.10    5.20
  10 -20   1   24.00    3.60
  10 -20   1   25.20    5.50
 -20  10   1   24.10    3.00
 -20  10   1   20.30    2.90
  10  10   1   30.20    5.60
 -20  10   1   22.80    4.10
 -10  21  -1    0.50    2.60
 -10  21  -1    0.40    2.00
  21 -11  -1    0.60    3.10
 -11 -10  -1    0.90    2.70
 -11 -10  -1    0.50    3.00
 -21  11   1   -1.80    2.00
 -21  11   1    1.70    1.50
  11  10   1   -1.70    2.70
 -21  11   1   -2.50    2.00
  10 -21   1   -1.90    1.60
 -21  11   1   -0.80    2.60
  11  10   1    1.50    1.40
  10 -21   1    6.50    3.60
 -11  -9  -1   20.10    4.90
  -9  20  -1   18.80    3.80
  -9  20  -1   16.90    4.50
 -11  -9  -1   15.60    4.10
  20 -11  -1    5.10    3.70
 -20  11   1   11.90    4.00
 -20  11   1   15.40    2.60
   9 -20   1   15.70    4.70
 -20  11   1   21.20    4.00
   9 -20   1    8.50    2.50
  11   9   1   17.60    4.60
 -20  11   1   15.20    2.50
 -11  -8  -1  145.09   10.00
  -8  19  -1  145.69    9.00
 -11  -8  -1  144.29   10.90
  -8  19  -1  164.38   10.20
  19 -11  -1  160.88   11.10
  11   8   1  166.38   10.70
 -19  11   1  153.28    9.20
 -19  11   1  160.28   10.20
 -19  11   1  144.79    6.70
   8 -19   1  152.28   11.30
 -11  -7  -1   21.60    4.30
  -7  18  -1   13.30    3.70
  -7  18  -1   18.20    3.60
 -11  -7  -1   10.10    3.60
  18 -11  -1   12.30    3.80
   7 -18   1   14.30    2.20
 -18  11   1   14.00    3.40
 -18  11   1   15.70    2.10
   7 -18   1   15.70    4.20
 -18  11   1   15.50    4.00
  11   7   1    7.80    3.20
 -11  -6  -1   24.70    4.40
  -6  17  -1   26.10    4.20
  17 -11  -1   27.70    5.30
  -6  17  -1   35.30    5.20
 -11  -6  -1   17.60    4.40
 -17  11   1   26.70    4.70
  11   6   1   28.90    4.80
 -17  11   1   23.00    3.90
   6 -17   1   31.70    5.70
   6 -17   1   20.40    2.40
 -17  11   1   28.80    2.50
  -5  16  -1  195.68   10.00
  16 -11  -1  192.88   11.20
  -5  16  -1  180.58   10.30
 -11  -5  -1  179.38   10.40
 -11  -5  -1  191.28   11.30
   5 -16   1  200.88   11.70
 -16  11   1  193.68    9.90
 -16  11   1  202.38   10.60
 -16  11   1  189.28    7.40
  11   5   1  171.98   14.90
   5 -16   1  181.08    7.10
 -11  -4  -1   14.60    3.60
  15 -11  -1   14.50    3.70
 -11  -4  -1   15.50    3.60
  -4  15  -1   15.80    3.20
  -4  15  -1   24.90    4.20
  11   4   1   16.80    3.50
 -15  11   1   14.20    1.90
 -15  11   1   12.80    3.10
 -15  11   1   16.70    3.30
   4 -15   1   10.20    3.20
   4 -15   1   11.30    1.50
  -3  14  -1  105.59    6.80
 -11  -3  -1  115.19    7.70
  14 -11  -1  106.29    7.60
 -11  -3  -1  110.79    8.00
  14 -11  -1  118.89    7.10
  -3  14  -1  129.29    7.80
 -11  -3  -1  102.89    7.40
 -14  11   1   96.19    7.40
 -14  11   1  112.89    4.90
  11   3   1  113.59    7.70
 -14  11   1  121.49    7.40
   3 -14   1  109.79    4.10
   3 -14   1  121.69    8.40
  11   3   1  103.79    8.20
  -2  13  -1  164.28    8.80
  13 -11  -1  156.68    9.20
 -11  -2  -1  156.78    9.30
 -11  -2  -1  157.38    8.80
  -2  13  -1  147.79    8.20
 -11  -2  -1  148.19    8.80
   2 -13   1  160.08    9.50
 -13  11   1  152.78    6.10
  11   2   1  161.98    9.10
 -13  11   1  166.08    8.50
 -13  11   1  148.49    9.40
 -11  -1  -1   44.50    4.40
  -1  12  -1   59.09    4.80
  12 -11  -1   55.79    5.00
  -1  12  -1   44.40    4.10
 -11  -1  -1   42.20    4.50
  12 -11  -1   49.70    4.40
 -12  11   1   54.59    4.60
   1 -12   1   49.10    6.50
  11   1   1   39.00    5.10
 -12  11   1   49.80    4.40
 -12  11   1   53.09    2.90
  11   1   1   54.59    5.00
   0  11  -1   77.89    5.70
  11 -11  -1   82.89    6.20
   0  11  -1   73.19    6.70
  11 -11  -1   75.49    5.40
  11 -11  -1   78.89    6.40
 -11   0  -1   77.39    6.70
 -11   0  -1   83.29    6.30
 -11   0  -1   90.99    6.00
   0  11  -1   82.39    5.50
   0 -11   1   92.39    6.10
 -11  11   1   84.19    5.50
 -11  11   1   88.79    4.00
 -11  11   1   73.79    5.40
 -11  11   1   85.59    5.60
  11   0   1   77.99    5.80
  11   0   1   73.99    5.80
   0 -11   1   82.89    5.70
   0 -11   1   89.09    6.40
   0 -11   1   78.19    5.30
  10 -11  -1  130.89    7.80
   1  10  -1  150.38    8.20
 -11   1  -1  145.09    8.30
  10 -11  -1  136.49    6.50
 -11   1  -1  147.49    8.00
  10 -11  -1  135.19    7.60
   1  10  -1  146.09    8.20
   1  10  -1  147.99    7.50
 -11   1  -1  137.69    7.70
   1  10  -1  144.19    7.70
 -10  11   1  132.69    7.30
  11  -1   1  150.38    8.10
  -1 -10   1  150.68    8.50
 -10  11   1  139.59    7.50
 -10  11   1  143.59    5.70
  -1 -10   1  143.09    7.70
  -1 -10   1  145.19    8.30
  11  -1   1  140.19    8.70
 -10  11   1  133.49    7.10
  -1 -10   1  135.99    7.10
  -1 -10   1  142.79    8.20
   9 -11  -1   55.49    4.80
 -11   2  -1   55.49    4.90
 -11   2  -1   55.69    4.50
 -11   2  -1   53.99    4.60
   2   9  -1   59.79    4.70
   9 -11  -1   57.49    4.80
   2   9  -1   61.89    5.00
   9 -11  -1   53.49    3.40
   9 -11  -1   53.69    5.00
   2   9  -1   48.50    5.20
   2   9  -1   61.19    4.50
  -9  11   1   59.29    4.20
  -2  -9   1   63.59    4.60
  11  -2   1   53.59    4.70
  -2  -9   1   57.39    5.10
  -9  11   1   54.29    4.40
  11  -2   1   52.69    4.70
  -2  -9   1   57.29    5.00
  -2  -9   1   45.30    4.20
  -9  11   1   57.69    3.20
   8 -11  -1  110.99    6.70
   8 -11  -1  108.59    6.30
   8 -11  -1  112.39    6.40
   3   8  -1  111.09    6.20
   3   8  -1  105.09    6.60
   3   8  -1  119.79    6.70
 -11   3  -1  117.99    6.60
 -11   3  -1  118.09    7.10
   8 -11  -1  115.09    5.40
   3   8  -1  109.29    4.60
 -11   3  -1  114.99    6.80
   3   8  -1  116.19    6.90
  11  -3   1   90.09    6.30
  -3  -8   1  119.79    7.20
  -3  -8   1  124.09    7.30
  -3  -8   1  115.99    5.70
  11  -3   1  112.59    6.50
  -8  11   1  108.89    5.90
  11  -3   1  112.19    6.80
  -8  11   1  111.49    5.00
   7 -11  -1  214.78    8.50
   4   7  -1  222.08   10.30
   4   7  -1  232.48   10.00
 -11   4  -1  222.28   10.10
   7 -11  -1  214.28    9.60
   7 -11  -1  213.68    9.50
 -11   4  -1  218.28    9.90
   4   7  -1  209.88    8.00
 -11   4  -1  236.98   10.50
   7 -11  -1  219.38   10.10
   4   7  -1  225.38   10.30
   4   7  -1  216.48    9.50
  -4  -7   1  212.18    8.50
  11  -4   1  184.28    9.70
  -4  -7   1  204.58    9.60
  -4  -7   1  223.68   10.50
  11  -4   1  233.78   10.30
  -7  11   1  220.48    8.30
  -4  -7   1  208.08    9.40
  -7  11   1  220.98    9.20
  11  -4   1  221.88    9.90
  -7  11   1  208.48    9.50
 -11   5  -1   61.39    4.80
   6 -11  -1   57.09    4.60
   5   6  -1   62.59    4.60
   6 -11  -1   52.69    4.10
   6 -11  -1   65.59    4.50
   5   6  -1   54.39    4.20
   6 -11  -1   57.19    3.70
   5   6  -1   68.69    5.00
   5   6  -1   64.49    4.90
   5   6  -1   57.09    3.50
 -11   5  -1   57.49    4.40
 -11   5  -1   57.99    4.70
  -6  11   1   58.29    4.00
  11  -5   1   57.49    4.60
  -5  -6   1   61.09    3.50
  11  -5   1   46.10    4.40
  -5  -6   1   54.79    4.30
  -6  11   1   57.39    4.30
  11  -5   1   60.49    4.70
  -6  11   1   62.79    3.70
  -5  -6   1   60.49    4.30
  -5  -6   1   58.69    4.90
   5 -11  -1  241.48   10.20
   5 -11  -1  225.78   10.10
   5 -11  -1  237.08    9.30
   6   5  -1  221.78   10.60
   6   5  -1  230.98   10.60
 -11   6  -1  229.38   10.30
 -11   6  -1  245.38   10.90
 -11   6  -1  230.78   10.50
   6   5  -1  249.38    9.80
   5 -11  -1  240.68   10.60
  11  -6   1  224.08   10.50
  11  -6   1  225.08   10.30
  -6  -5   1  218.88   10.10
  -5  11   1  239.98   10.20
  -6  -5   1  240.68   11.00
  -5  11   1  247.68    9.30
  -6  -5   1  237.28    9.80
  11  -6   1  234.08   10.60
  -5  11   1  246.88    9.70
   7   4  -1   17.00    3.20
   7   4  -1   26.70    2.60
 -11   7  -1   20.50    2.80
 -11   7  -1   22.60    3.30
 -11   7  -1   25.60    3.70
 -11   7  -1   23.10    3.40
   4 -11  -1   25.70    3.30
   4 -11  -1   22.80    1.90
   7   4  -1   23.20    3.70
   4 -11  -1   24.50    2.60
   4 -11  -1   24.60    3.60
   7   4  -1   24.50    3.70
  -4  11   1   26.20    2.70
  11  -7   1   21.20    3.40
  11  -7   1   26.60    3.70
  -7  -4   1   19.90    3.10
  -4  11   1   27.80    3.00
  -7  -4   1   24.90    3.80
  -7  -4   1   21.80    3.50
  -4  11   1   27.50    2.60
  -7  -4   1   21.60    2.90
  11  -7   1   21.90    3.50
   3 -11  -1   38.30    3.30
   3 -11  -1   36.90    3.50
 -11   8  -1   39.70    3.80
 -11   8  -1   36.80    3.30
   3 -11  -1   38.00    3.90
   3 -11  -1   42.10    3.80
   8   3  -1   49.50    4.20
   8   3  -1   42.70    2.90
 -11   8  -1   43.10    4.10
   8   3  -1   47.30    4.80
 -11   8  -1   39.60    4.00
   3 -11  -1   41.20    2.10
  -8  -3   1   42.90    3.30
  11  -8   1   40.30    4.40
  -8  -3   1   44.30    3.80
  -3  11   1   34.00    3.10
  11  -8   1   39.60    4.10
  11  -8   1   36.00    4.80
  -3  11   1   36.40    3.20
  -8  -3   1   43.40    4.20
  -8  -3   1   44.30    3.40
   2 -11  -1   41.60    4.10
   9   2  -1   40.00    4.10
 -11   9  -1   36.00    3.70
   9   2  -1   39.40    4.10
 -11   9  -1   40.60    4.10
 -11   9  -1   40.40    3.40
   9   2  -1   44.40    3.10
   2 -11  -1   41.50    3.40
  -9  -2   1   44.70    4.30
  11  -9   1   41.50    4.10
  -2  11   1   44.20    3.60
  11  -9   1   38.70    3.90
  -2  11   1   45.60    3.60
  -9  -2   1   42.00    3.30
  -2  11   1   41.10    3.80
  11  -9   1   41.90    4.00
  -9  -2   1   40.90    4.00
  -9  -2   1   40.60    3.30
  10   1  -1   22.50    4.10
   1 -11  -1   18.00    2.90
 -11  10  -1   21.50    2.90
  10   1  -1   17.60    3.20
 -11  10  -1   18.60    3.20
  10   1  -1   19.10    2.50
 -11  10  -1   24.00    3.70
   1 -11  -1   23.60    3.70
 -11  10  -1   22.60    3.50
 -10  -1   1   22.30    3.50
 -10  -1   1   19.60    2.70
 -10  -1   1   22.20    3.70
  11 -10   1   15.90    3.30
  11 -10   1   26.20    3.80
  11 -10   1   20.80    3.30
  -1  11   1   18.20    2.80
 -10  -1   1   19.00    2.60
  -1  11   1   19.00    3.10
 -10  -1   1   16.00    2.90
  -1  11   1   18.90    3.10
 -11  11  -1    7.60    1.90
  11   0  -1   12.40    2.20
  11   0  -1   15.20    3.30
   0 -11  -1    9.90    2.50
  11   0  -1   11.20    2.70
 -11  11  -1   12.50    2.80
 -11  11  -1    6.60    2.30
   0 -11  -1   12.10    2.50
  11 -11   1    8.00    2.70
   0  11   1    9.60    2.50
   0  11   1   12.30    2.70
 -11   0   1   13.70    2.30
  11 -11   1    8.10    2.50
   0  11   1    9.70    2.10
 -11   0   1   15.30    3.00
 -11   0   1    9.60    2.40
 -11   0   1   16.10    2.40
  11 -11   1   19.50    3.40
 -11   0   1   16.50    3.10
  12  -1  -1    3.50    1.60
  -1 -11  -1    0.30    1.40
 -11  12  -1    3.90    2.00
 -11  12  -1    1.90    1.40
  -1 -11  -1    5.10    2.20
 -11  12  -1    2.80    1.90
 -12   1   1    3.20    1.90
  11 -12   1    4.20    2.30
 -12   1   1    3.60    1.40
   1  11   1    2.80    1.60
 -12   1   1    2.60    1.30
 -11  13  -1   14.10    2.60
  13  -2  -1   15.10    3.30
  13  -2  -1   20.00    3.00
 -11  13  -1   10.20    2.70
  -2 -11  -1   15.90    3.80
 -11  13  -1   20.40    3.70
 -13   2   1   21.90    3.00
   2  11   1   18.50    3.60
 -13   2   1   19.60    2.70
 -13   2   1   13.80    3.20
  11 -13   1   13.60    3.00
  11 -13   1   19.80    3.90
 -11  14  -1    4.40    1.80
 -11  14  -1    3.90    2.40
  14  -3  -1    5.90    2.50
 -11  14  -1    8.10    2.60
  -3 -11  -1    8.60    2.80
   3  11   1    5.10    2.00
 -14   3   1   11.10    2.30
  11 -14   1    7.00    2.30
  11 -14   1   10.50    3.20
 -14   3   1    6.70    1.80
 -14   3   1    8.00    2.60
 -11  15  -1   55.09    4.50
  -4 -11  -1   56.69    2.20
 -11  15  -1   47.70    5.00
 -11  15  -1   56.29    5.30
  15  -4  -1   53.99    5.80
  -4 -11  -1   61.09    6.00
 -15   4   1   58.39    4.10
   4  11   1   65.89    5.70
 -15   4   1   58.99    5.70
  11 -15   1   45.60    4.90
 -15   4   1   50.39    4.30
  11 -15   1   56.59    7.00
 -11  16  -1   28.00    3.90
  -5 -11  -1   30.50    5.00
 -11  16  -1   32.50    5.00
  16  -5  -1   38.70    5.70
 -16   5   1   37.50    3.90
  11 -16   1   29.40    5.30
   5  11   1   26.90    4.60
 -16   5   1   29.40    3.40
 -16   5   1   32.30    5.00
  17  -6  -1    0.40    2.60
 -11  17  -1    2.10    1.90
 -11  17  -1   -3.60    1.60
  -6 -11  -1    1.50    2.50
 -17   6   1    0.20    2.00
 -17   6   1    0.50    1.50
  11 -17   1   -2.00    2.00
   6  11   1   -0.30    1.70
  18  -7  -1   99.29    8.40
 -11  18  -1   89.09    7.60
  -7 -11  -1   88.69    8.00
 -11  18  -1   89.59    6.50
 -18   7   1   94.89    5.50
 -18   7   1   88.79    6.40
   7  11   1   99.09    7.80
  11 -18   1   92.59    8.10
 -18   7   1   84.09    7.50
  19  -8  -1  271.27   14.90
 -11  19  -1  263.27   13.80
 -11  19  -1  284.67   12.80
  -8 -11  -1  277.97   15.40
 -19   8   1  267.77   14.30
 -19   8   1  258.57   10.50
 -19   8   1  266.17   12.50
  11 -19   1  267.97   15.20
   8  11   1  256.47   13.90
 -19   8   1  257.87   11.10
 -11  20  -1   17.40    4.40
  -9 -11  -1   13.50    4.60
  20  -9  -1   24.00    5.40
 -11  20  -1   13.70    3.40
 -20   9   1   14.60    3.50
   9  11   1   25.00    5.10
 -20   9   1   15.90    4.50
 -20   9   1   17.00    2.80
 -20   9   1   14.50    2.70
  11 -20   1    9.90    3.70
 -10 -11  -1   -1.50    3.10
  21 -10  -1    2.10    3.10
 -11  21  -1    1.70    2.70
 -11  21  -1    1.50    2.40
 -21  10   1    2.40    2.30
  10  11   1   -1.90    2.80
 -21  10   1    2.70    2.80
  11 -21   1    3.10    2.20
  11 -21   1    3.30    3.10
 -21  10   1   -4.70    2.10
 -21  10   1   -0.10    1.70
 -11  22  -1   42.60    6.00
 -11 -11  -1   25.60    6.00
 -11  22  -1   41.50    7.20
  22 -11  -1   42.50    7.30
 -11 -11  -1   46.50    7.20
  11 -22   1   43.10    7.60
 -22  11   1   32.50    3.60
  11 -22   1   41.80    4.30
  11  11   1   36.60    6.60
 -22  11   1   43.50    5.90
 -12 -11  -1   26.40    6.00
 -11  23  -1   27.50    5.30
 -12 -11  -1   13.00    5.30
  23 -12  -1   22.40    5.90
  11 -23   1   13.90    2.90
 -23  12   1   10.40    2.10
  11 -23   1   13.90    5.40
  12  11   1   11.20    4.40
 -23  12   1   18.30    5.00
 -23  12   1   20.30    4.50
 -12 -10  -1   14.10    4.20
 -10  22  -1   17.30    4.90
 -10  22  -1   16.90    4.00
 -12 -10  -1   19.80    5.40
  22 -12  -1   22.70    5.60
 -22  12   1   25.10    4.50
  10 -22   1   24.20    5.90
 -22  12   1   13.70    2.20
  12  10   1   25.00    5.70
  21 -12  -1   28.10    6.00
 -12  -9  -1   27.20    5.90
  -9  21  -1   22.20    4.30
 -12  -9  -1   13.30    4.00
  -9  21  -1   30.50    5.60
 -21  12   1   25.30    2.60
   9 -21   1   15.30    4.60
 -21  12   1   15.30    2.60
  12   9   1   29.30    5.70
   9 -21   1   19.00    3.70
 -21  12   1   29.10    5.30
 -21  12   1   26.90    4.80
  -8  20  -1    5.30    2.70
 -12  -8  -1    5.30    3.40
  -8  20  -1    4.00    3.00
 -12  -8  -1   11.70    3.80
  20 -12  -1    6.90    3.70
 -20  12   1    4.80    1.60
 -20  12   1    4.30    3.20
  12   8   1    7.10    3.40
   8 -20   1    8.50    1.70
   8 -20   1   16.50    4.60
 -20  12   1    7.30    3.00
  19 -12  -1   82.79    7.80
  -7  19  -1   63.49    6.70
  -7  19  -1   69.19    6.30
 -12  -7  -1   62.59    8.20
 -12  -7  -1   91.09    7.70
 -19  12   1   75.29    6.40
  12   7   1   58.09    6.60
 -19  12   1   79.19    4.30
 -19  12   1   61.99    6.60
   7 -19   1   71.69    3.80
   7 -19   1   71.99    7.70
  -6  18  -1    6.50    2.70
 -12  -6  -1    6.90    3.00
 -12  -6  -1    8.00    3.70
  18 -12  -1    8.20    3.40
  -6  18  -1    4.90    2.90
   6 -18   1    6.60    1.20
   6 -18   1    8.00    3.80
 -18  12   1    7.70    1.60
  12   6   1    7.70    3.40
 -18  12   1    1.20    2.30
 -18  12   1    8.70    2.90
 -12  -5  -1   50.79    6.50
 -12  -5  -1   50.69    7.10
  17 -12  -1   55.59    7.20
  -5  17  -1   53.59    5.20
  -5  17  -1   44.50    5.80
  12   5   1   46.00    6.20
   5 -17   1   46.80    2.30
 -17  12   1   59.59    5.40
 -17  12   1   50.49    3.20
   5 -17   1   46.90    6.90
 -17  12   1   60.09    5.90
  16 -12  -1    8.10    3.10
 -12  -4  -1    4.70    2.80
 -12  -4  -1    3.90    2.70
  -4  16  -1   11.40    3.10
  -4  16  -1    9.60    2.80
 -16  12   1    7.90    1.40
  12   4   1    7.30    3.10
 -16  12   1    4.70    2.40
   4 -16   1   10.00    3.50
 -16  12   1    7.60    2.90
 -12  -3  -1   62.09    5.70
  15 -12  -1   63.99    6.10
  -3  15  -1   53.99    5.20
 -12  -3  -1   60.99    6.10
  -3  15  -1   57.59    5.40
 -15  12   1   59.79    5.60
 -15  12   1   55.39    3.30
   3 -15   1   62.19    6.30
 -15  12   1   57.79    5.10
 -12  -2  -1  143.59    8.70
  14 -12  -1  148.39    9.20
  -2  14  -1  148.49    8.70
  -2  14  -1  146.19    8.40
 -12  -2  -1  145.69    9.40
  12   2   1  150.58    9.10
 -14  12   1  143.09    5.90
 -14  12   1  152.58    8.50
   2 -14   1  143.49    9.50
 -14  12   1  155.68    8.60
 -12  -1  -1  785.82   29.30
 -12  -1  -1  877.91   30.40
  -1  13  -1  843.92   28.70
  -1  13  -1  827.92   29.10
  13 -12  -1  852.71   30.10
 -13  12   1  846.32   28.90
   1 -13   1  893.71   30.70
  12   1   1  867.51   29.80
 -13  12   1  835.82   25.50
  12   1   1  847.72   24.90
   0  12  -1   13.10    3.00
 -12   0  -1   14.00    3.50
  12 -12  -1    9.00    2.60
   0  12  -1   14.70    3.00
 -12   0  -1   18.30    3.50
  12 -12  -1   15.30    3.40
   0 -12   1   16.90    3.20
 -12  12   1   15.10    3.10
 -12  12   1   10.20    2.60
  12   0   1   10.50    2.90
   0 -12   1   15.20    3.70
  12   0   1   14.70    3.30
 -12  12   1   10.60    1.60
 -12   1  -1   27.00    3.90
  11 -12  -1   24.70    4.20
   1  11  -1   24.90    3.60
 -12   1  -1   18.40    3.60
   1  11  -1   33.90    3.60
   1  11  -1   26.50    4.20
 -12   1  -1   24.40    4.70
  -1 -11   1   23.80    4.20
 -11  12   1   31.00    3.90
  -1 -11   1   22.10    4.00
 -11  12   1   22.60    3.70
  12  -1   1   25.00    4.50
 -11  12   1   23.70    2.10
  12  -1   1   30.20    4.50
  -1 -11   1   26.30    3.70
   2  10  -1  498.85   24.60
   2  10  -1  531.95   20.20
 -12   2  -1  508.75   19.90
 -12   2  -1  549.05   20.80
 -12   2  -1  567.04   20.00
  10 -12  -1  530.65   19.80
  10 -12  -1  534.85   17.60
  10 -12  -1  546.85   20.60
   2  10  -1  539.55   20.50
  -2 -10   1  530.15   20.40
  -2 -10   1  541.15   20.00
 -10  12   1  526.45   19.40
  -2 -10   1  538.85   20.80
  12  -2   1  533.55   20.20
 -10  12   1  549.15   17.20
 -10  12   1  543.25   19.20
  12  -2   1  572.04   20.60
   9 -12  -1  453.75   17.40
 -12   3  -1  481.75   18.60
   9 -12  -1  461.25   15.90
   3   9  -1  468.65   18.40
   9 -12  -1  444.86   18.60
   3   9  -1  473.95   18.30
   3   9  -1  463.35   14.60
   3   9  -1  499.85   17.70
   9 -12  -1  484.95   18.40
 -12   3  -1  452.85   17.60
   3   9  -1  478.25   17.80
  -9  12   1  475.45   17.10
  12  -3   1  505.95   18.50
  -3  -9   1  483.35   16.40
  12  -3   1  468.35   18.20
  -3  -9   1  499.85   18.90
  -9  12   1  485.85   15.60
  -3  -9   1  466.25   17.50
  12  -3   1  436.76   18.80
 -12   4  -1   84.79    5.80
   4   8  -1   81.69    5.50
   4   8  -1  101.19    6.50
   8 -12  -1   78.09    5.90
   4   8  -1   95.99    6.40
   4   8  -1   87.29    5.80
   4   8  -1   84.29    4.10
   8 -12  -1   87.99    5.70
   8 -12  -1   84.49    5.70
   8 -12  -1   92.29    4.80
 -12   4  -1   88.79    6.30
  -8  12   1   87.19    5.70
  -4  -8   1   85.69    5.80
  -4  -8   1   91.69    6.20
  -8  12   1   89.29    4.60
  12  -4   1   73.59    5.80
  -4  -8   1   78.69    4.60
  -8  12   1   88.39    5.40
  -4  -8   1   89.69    6.50
  12  -4   1   84.99    6.00
   5   7  -1  836.42   28.20
   5   7  -1  825.82   26.10
 -12   5  -1  841.42   28.90
   7 -12  -1  845.22   26.70
   5   7  -1  889.41   28.10
   5   7  -1  818.12   28.80
   7 -12  -1  868.21   28.80
   7 -12  -1  847.92   28.20
 -12   5  -1  856.51   28.30
   7 -12  -1  832.82   28.10
 -12   5  -1  823.02   30.10
   5   7  -1  878.91   29.10
  -5  -7   1  862.01   27.90
  -5  -7   1  867.01   26.20
  12  -5   1  859.41   28.90
  -7  12   1  852.71   27.40
  12  -5   1  908.41   29.30
  -7  12   1  869.01   26.50
  -5  -7   1  858.01   29.30
  -5  -7   1  828.12   28.20
  -7  12   1  800.02   27.80
   6 -12  -1  578.34   20.70
   6   6  -1  530.95   20.60
   6 -12  -1  569.34   20.00
   6 -12  -1  541.25   19.90
   6   6  -1  573.94   18.90
   6   6  -1  586.74   20.90
   6 -12  -1  532.85   18.60
 -12   6  -1  594.94   20.40
 -12   6  -1  604.24   21.00
  12  -6   1  569.24   20.80
  -6  -6   1  557.34   21.00
  -6  -6   1  557.14   17.70
  -6  12   1  564.84   19.30
  -6  -6   1  568.74   19.60
  -6  12   1  569.84   18.60
  12  -6   1  531.45   20.30
  -6  12   1  538.15   19.70
  -6  -6   1  536.55   19.90
   5 -12  -1    0.30    1.40
   5 -12  -1   -0.10    1.10
   7   5  -1    1.50    1.50
 -12   7  -1    0.00    1.40
 -12   7  -1    1.00    1.30
 -12   7  -1    5.90    2.30
   7   5  -1   -1.90    0.90
   5 -12  -1    0.80    1.30
   7   5  -1   -0.20    1.10
   7   5  -1   -1.00    1.30
   5 -12  -1    1.10    0.80
 -12   7  -1    1.20    1.20
   5 -12  -1    1.10    1.30
  -5  12   1   -0.90    0.90
  -7  -5   1    0.80    1.30
  12  -7   1   -0.50    1.20
  12  -7   1    3.50    1.60
  -5  12   1    1.20    1.40
  -7  -5   1    1.10    1.10
  -7  -5   1    2.30    1.60
  12  -7   1    3.30    1.80
  -5  12   1   -0.20    1.00
   4 -12  -1  327.27   12.60
   8   4  -1  360.16   14.50
 -12   8  -1  332.57   13.60
   4 -12  -1  327.67   10.90
 -12   8  -1  341.37   14.20
 -12   8  -1  328.67   12.90
   8   4  -1  337.17   14.30
   4 -12  -1  333.47   14.00
 -12   8  -1  321.97   13.90
   4 -12  -1  335.07   13.40
   8   4  -1  340.57   14.20
  -8  -4   1  333.17   13.60
  -8  -4   1  331.17   14.00
  -4  12   1  350.26   12.90
  -4  12   1  324.07   13.40
  -4  12   1  351.66   12.80
  12  -8   1  337.87   14.30
  12  -8   1  312.77   13.80
  12  -8   1  331.47   13.90
  -8  -4   1  362.76   14.70
   3 -12  -1   45.30    4.30
   9   3  -1   47.00    4.40
   3 -12  -1   46.70    4.50
   3 -12  -1   52.19    3.90
   3 -12  -1   41.50    3.90
 -12   9  -1   38.70    4.00
 -12   9  -1   44.30    4.30
 -12   9  -1   41.60    3.60
   9   3  -1   46.70    3.10
 -12   9  -1   46.30    4.30
  12  -9   1   39.40    5.60
  12  -9   1   51.89    4.90
  -9  -3   1   44.60    3.70
  -9  -3   1   40.40    3.60
  -9  -3   1   49.80    4.70
  12  -9   1   49.99    5.90
  -9  -3   1   40.10    4.00
  -3  12   1   48.50    3.90
  -3  12   1   44.90    3.70
  -9  -3   1   49.30    5.10
  10   2  -1   40.90    4.40
 -12  10  -1   36.80    4.00
 -12  10  -1   36.70    3.50
   2 -12  -1   37.40    4.90
  10   2  -1   42.10    4.40
  10   2  -1   42.00    3.10
   2 -12  -1   36.90    3.50
 -10  -2   1   37.20    3.40
  -2  12   1   35.20    3.40
 -10  -2   1   34.40    5.20
  12 -10   1   37.10    4.80
 -10  -2   1   32.90    3.20
 -10  -2   1   38.50    4.10
  12 -10   1   44.80    4.70
 -10  -2   1   40.50    5.10
  -2  12   1   32.80    3.70
  -2  12   1   35.20    3.50
  12 -10   1   39.50    4.10
  11   1  -1   56.39    3.90
 -12  11  -1   56.99    4.20
   1 -12  -1   56.99    5.10
 -12  11  -1   52.09    4.90
   1 -12  -1   48.90    4.90
 -12  11  -1   57.29    5.80
  11   1  -1   62.09    6.20
 -11  -1   1   52.09    4.00
  -1  12   1   55.79    4.70
  12 -11   1   52.09    5.20
  -1  12   1   57.59    4.40
 -11  -1   1   53.29    4.00
 -11  -1   1   56.09    4.80
 -11  -1   1   68.89    5.60
 -12  12  -1   86.69    6.40
 -12  12  -1   89.29    5.50
  12   0  -1   87.49    6.60
  12   0  -1   85.19    5.20
   0 -12  -1   93.29    6.70
 -12  12  -1   85.99    6.10
  12 -12   1   86.49    6.80
   0  12   1   91.19    5.70
 -12   0   1   84.89    6.40
   0  12   1   87.29    6.20
 -12   0   1   89.39    5.30
 -12   0   1   83.09    5.20
  13  -1  -1    6.60    2.00
 -12  13  -1    4.60    1.90
 -12  13  -1    5.10    2.30
  -1 -12  -1    7.40    2.70
 -12  13  -1    8.70    2.80
  13  -1  -1    7.20    2.50
 -13   1   1    3.40    2.00
 -13   1   1    3.90    1.70
  12 -13   1    1.70    2.00
   1  12   1    8.20    2.40
 -13   1   1    5.50    1.80
  -2 -12  -1    7.30    2.70
 -12  14  -1   11.00    2.40
  14  -2  -1    7.70    2.90
 -12  14  -1   10.40    3.10
 -12  14  -1   12.10    3.00
 -14   2   1   10.30    2.30
   2  12   1    4.20    2.20
  12 -14   1   12.40    3.60
 -14   2   1    7.10    2.70
 -14   2   1    9.40    2.20
 -12  15  -1   39.70    4.10
  15  -3  -1   37.60    5.50
 -12  15  -1   49.90    5.30
 -12  15  -1   50.09    5.30
  15  -3  -1   51.99    4.70
  -3 -12  -1   49.90    5.50
 -15   3   1   51.99    4.30
 -15   3   1   51.39    5.50
 -15   3   1   56.09    4.10
  12 -15   1   41.40    4.50
   3  12   1   53.69    5.20
  12 -15   1   57.69    5.90
  -4 -12  -1   -1.20    2.00
 -12  16  -1    0.50    1.60
 -12  16  -1    1.40    2.10
 -12  16  -1   -2.00    1.80
  -4 -12  -1    1.10    0.30
  16  -4  -1    1.60    2.10
 -16   4   1    4.00    2.40
 -16   4   1   -0.60    1.50
  12 -16   1    2.60    2.70
   4  12   1    3.30    2.20
 -16   4   1    1.10    1.50
 -12  17  -1  177.98    9.30
  -5 -12  -1  173.88   11.40
 -12  17  -1  199.88   11.10
  17  -5  -1  196.88   11.70
  12 -17   1  186.08   11.80
   5  12   1  182.48   12.20
 -17   5   1  184.58   11.00
  -6 -12  -1    2.50    2.90
  18  -6  -1    3.50    3.00
 -12  18  -1    6.60    3.00
 -12  18  -1    5.00    2.40
  12 -18   1    4.60    3.00
 -18   6   1    4.80    2.90
 -18   6   1    4.50    2.10
   6  12   1    6.40    2.90
  19  -7  -1    7.90    3.70
 -12  19  -1    3.80    2.90
 -12  19  -1    9.60    2.90
  -7 -12  -1    6.90    3.50
   7  12   1    1.50    2.70
 -19   7   1    5.60    3.10
  12 -19   1    8.10    3.30
 -19   7   1    5.80    2.40
 -12  20  -1   35.20    5.70
  -8 -12  -1   37.10    6.70
  20  -8  -1   27.10    5.70
 -12  20  -1   35.30    5.00
  12 -20   1   30.40    5.90
 -20   8   1   32.90    4.80
   8  12   1   23.90    5.00
 -20   8   1   33.00    4.00
 -20   8   1   42.20    6.60
 -12  21  -1   -1.40    2.30
  -9 -12  -1   -2.40    2.80
 -12  21  -1    3.30    2.30
  21  -9  -1   -4.20    2.40
 -21   9   1    3.80    1.90
 -21   9   1   -1.00    2.60
 -21   9   1    0.00    2.30
  12 -21   1    4.30    3.40
   9  12   1    0.40    2.70
 -12  22  -1   -3.90    1.80
 -10 -12  -1   -0.60    3.20
  22 -10  -1   -1.20    2.80
 -12  22  -1    0.90    2.70
  12 -22   1   -1.30    2.20
 -22  10   1    2.70    3.30
 -22  10   1   -1.90    2.30
  10  12   1    1.80    3.10
 -22  10   1   -1.50    1.70
  12 -22   1   -3.90    2.70
 -11 -12  -1   64.79    9.30
 -11 -12  -1   59.19    8.30
  23 -11  -1   62.69    9.00
 -12  23  -1   68.29    7.20
 -12  23  -1   70.99    6.80
 -23  11   1   57.99    7.00
  11  12   1   46.80    7.70
  12 -23   1   61.89    9.30
  12 -23   1   44.80    5.10
 -23  11   1   56.69    7.70
 -23  11   1   43.50    4.10
 -12  24  -1   33.30    5.60
  24 -12  -1   21.20    6.20
 -12  24  -1   35.10    6.40
 -12 -12  -1   24.00    5.90
 -12 -12  -1   38.30    7.80
 -24  12   1   30.00    6.00
  12 -24   1   14.60    5.80
 -24  12   1   33.10    5.40
  12  12   1   39.20    6.90
 -12  25  -1   -6.10    3.00
 -13 -12  -1    8.30    4.60
 -12  25  -1   -0.10    3.10
 -13 -12  -1    3.20    4.00
  25 -13  -1    1.30    3.80
  12 -25   1   -4.40    3.70
  13  12   1    5.40    4.00
 -25  13   1   -4.50    3.10
 -25  13   1    0.30    3.80
  24 -13  -1   12.90    4.80
 -11  24  -1    4.90    3.40
 -13 -11  -1   11.10    4.60
 -11  24  -1    6.90    3.50
 -13 -11  -1   12.00    4.90
 -24  13   1   13.50    4.50
 -24  13   1    6.90    4.00
  13  11   1    6.60    4.30
  11 -24   1    3.30    4.70
  23 -13  -1   22.20    5.80
 -10  23  -1   21.10    5.40
 -13 -10  -1   18.10    5.70
 -10  23  -1   16.10    4.80
 -23  13   1   17.60    4.30
 -23  13   1   22.20    5.30
  10 -23   1   27.50    6.60
  13  10   1   22.40    5.90
  -9  22  -1   84.19    8.00
 -13  -9  -1   83.79    9.10
  -9  22  -1   74.49    6.80
 -13  -9  -1   77.79    8.00
  22 -13  -1   73.69    9.60
 -22  13   1   76.09    7.20
  13   9   1   80.09    8.30
   9 -22   1   79.69   10.20
 -22  13   1   64.69    4.00
 -13  -8  -1   93.49    8.30
  -8  21  -1   92.39    7.50
  -8  21  -1  105.89    8.60
 -21  13   1   98.49    4.80
   8 -21   1   94.89    9.20
  13   8   1   94.09    8.60
 -21  13   1  100.39    7.90
 -21  13   1   96.09    8.30
  -7  20  -1    5.20    3.10
 -13  -7  -1    1.30    3.20
  20 -13  -1    1.10    2.70
 -13  -7  -1   -0.80    2.70
  -7  20  -1    3.20    2.30
 -20  13   1    2.90    2.90
   7 -20   1   -0.30    3.00
 -20  13   1    1.10    1.20
 -20  13   1    2.10    2.60
  13   7   1    2.90    2.70
 -13  -6  -1   51.89    7.50
  19 -13  -1   52.69    7.50
  -6  19  -1   51.99    5.60
  -6  19  -1   54.99    6.10
 -13  -6  -1   62.59    6.50
   6 -19   1   54.09    7.80
 -19  13   1   54.39    6.60
  13   6   1   59.89    6.60
 -19  13   1   63.89    6.60
 -19  13   1   56.59    3.40
 -13  -5  -1    4.10    3.00
  18 -13  -1    1.90    2.50
 -13  -5  -1    3.10    2.30
  -5  18  -1    0.30    1.90
  -5  18  -1    0.60    2.20
  13   5   1    3.60    2.80
 -18  13   1    1.40    1.00
 -18  13   1    6.40    2.80
   5 -18   1    5.30    3.20
 -18  13   1    3.50    2.20
  17 -13  -1   95.49    8.10
 -13  -4  -1   84.39    7.10
  -4  17  -1   97.79    7.50
  -4  17  -1   98.49    7.20
 -13  -4  -1   90.39    8.00
 -17  13   1   95.29    7.40
 -17  13   1   95.39    7.00
   4 -17   1  105.19    8.60
 -17  13   1   94.19    4.50
  13   4   1   99.99    8.00
 -13  -3  -1   29.30    4.80
  16 -13  -1   26.40    4.90
 -13  -3  -1   23.30    5.00
  -3  16  -1   26.60    4.20
  -3  16  -1   30.40    4.80
 -16  13   1   27.80    4.50
   3 -16   1   21.30    4.60
 -16  13   1   26.60    2.30
  13   3   1   29.40    5.00
 -16  13   1   21.40    4.00
 -13  -2  -1    0.30    2.10
 -13  -2  -1    2.20    2.40
  15 -13  -1    0.50    2.00
  -2  15  -1    3.80    2.30
  -2  15  -1    4.00    2.50
  13   2   1    1.80    2.20
 -15  13   1    2.80    1.10
   2 -15   1    3.50    2.70
 -15  13   1    2.70    2.20
 -15  13   1    2.90    2.10
  -1  14  -1   -0.80    1.60
 -13  -1  -1    1.10    2.10
  -1  14  -1    0.70    1.70
  14 -13  -1   -1.60    1.70
 -13  -1  -1    0.20    2.10
  13   1   1   -0.20    0.60
   1 -14   1   -0.60    1.50
 -14  13   1    0.10    0.80
 -14  13   1    0.70    1.80
 -14  13   1    0.00    1.70
   0  13  -1  614.34   25.20
 -13   0  -1  609.54   24.00
   0  13  -1  629.24   22.90
   0  13  -1  631.04   23.20
  13 -13  -1  644.64   24.10
 -13   0  -1  655.43   23.50
   0 -13   1  656.83   24.70
 -13  13   1  612.64   22.60
 -13  13   1  628.14   19.70
  13   0   1  624.74   23.80
 -13  13   1  627.14   23.00
 -13   1  -1  594.44   22.40
  12 -13  -1  552.34   21.80
   1  12  -1  553.14   20.80
   1  12  -1  574.34   21.30
   1  12  -1  558.04   22.10
  13  -1   1  568.84   21.80
 -12  13   1  570.74   18.10
 -12  13   1  574.54   21.10
  -1 -12   1  574.44   22.40
  -1 -12   1  536.65   21.50
  -1 -12   1  569.14   22.40
   2  11  -1  453.25   17.60
 -13   2  -1  436.26   18.50
 -13   2  -1  430.76   18.00
 -13   2  -1  479.15   18.10
   2  11  -1  467.85   18.60
  11 -13  -1  433.36   15.60
   2  11  -1  457.95   17.90
  11 -13  -1  467.85   18.60
  -2 -11   1  471.65   19.10
 -11  13   1  458.85   15.20
 -11  13   1  491.45   17.50
  -2 -11   1  486.55   19.30
  -2 -11   1  452.35   17.20
  13  -2   1  461.85   18.50
   3  10  -1   10.70    2.80
  10 -13  -1   10.90    2.90
 -13   3  -1   17.60    3.70
  10 -13  -1   15.50    2.40
   3  10  -1   11.80    2.90
   3  10  -1   12.80    2.80
 -13   3  -1   11.80    2.90
  13  -3   1   17.50    3.60
 -10  13   1   13.20    2.00
  -3 -10   1   19.00    3.80
 -10  13   1   18.70    3.30
  -3 -10   1   12.50    2.20
  13  -3   1   12.70    3.10
   4   9  -1   55.99    4.80
   4   9  -1   45.40    2.80
   4   9  -1   50.59    5.00
 -13   4  -1   52.49    4.70
   9 -13  -1   49.80    3.70
 -13   4  -1   52.79    5.40
   4   9  -1   49.20    4.30
   9 -13  -1   53.99    5.10
 -13   4  -1   46.80    5.00
  -9  13   1   52.39    4.50
  -4  -9   1   50.19    3.60
  13  -4   1   41.70    5.40
  13  -4   1   49.90    5.00
  -4  -9   1   56.49    5.20
  -9  13   1   50.89    3.40
  13  -4   1   49.10    5.00
   5   8  -1  585.64   19.00
   8 -13  -1  543.65   22.20
   8 -13  -1  575.14   21.40
 -13   5  -1  638.84   24.50
 -13   5  -1  622.64   21.70
 -13   5  -1  608.94   22.10
   5   8  -1  612.34   22.30
   5   8  -1  615.04   23.30
   5   8  -1  589.44   22.20
   8 -13  -1  564.74   23.50
   8 -13  -1  591.24   19.90
  -5  -8   1  587.54   23.00
  -5  -8   1  617.84   19.40
  -8  13   1  616.54   20.80
  13  -5   1  590.54   21.70
  -5  -8   1  627.54   23.10
  13  -5   1  573.24   23.50
  -8  13   1  620.74   19.70
  13  -5   1  589.84   22.20
   6   7  -1    1.20    1.40
 -13   6  -1    4.20    1.90
   6   7  -1    4.20    1.40
   7 -13  -1    2.90    1.70
 -13   6  -1    1.50    1.80
   6   7  -1    1.50    2.00
   7 -13  -1   -0.20    1.20
   7 -13  -1    0.50    1.40
  13  -6   1    0.90    1.90
  13  -6   1   -0.30    1.20
  -6  -7   1    0.40    0.80
  -6  -7   1    2.60    1.80
  -7  13   1    0.80    1.30
  13  -6   1    1.60    2.30
  -6  -7   1    0.30    1.40
  -7  13   1    0.30    1.60
  -7  13   1    2.30    1.30
 -13   7  -1  733.73   24.90
 -13   7  -1  694.33   23.90
   6 -13  -1  732.13   23.50
   6 -13  -1  706.23   24.70
   7   6  -1  713.73   27.50
   7   6  -1  710.03   25.40
   7   6  -1  681.43   22.90
  -7  -6   1  709.23   25.60
  -6  13   1  723.23   25.80
  13  -7   1  707.63   25.60
  -6  13   1  755.02   24.00
  13  -7   1  690.63   25.30
  -7  -6   1  688.63   24.70
  -6  13   1  733.23   23.30
   8   5  -1  192.88   11.60
 -13   8  -1  206.28   11.40
   8   5  -1  200.58   11.30
 -13   8  -1  200.18    9.80
   5 -13  -1  194.68    7.40
   5 -13  -1  192.48    9.60
 -13   8  -1  190.08   11.20
   8   5  -1  200.38   10.30
 -13   8  -1  204.68    9.20
   5 -13  -1  180.88   11.20
   5 -13  -1  199.58    8.90
  -5  13   1  204.58    9.10
  13  -8   1  197.48   11.10
  -8  -5   1  187.08    9.80
  13  -8   1  188.58   10.00
  -5  13   1  213.38    9.00
  13  -8   1  208.38   10.60
  -8  -5   1  208.98    9.90
  -8  -5   1  193.38   10.50
 -13   9  -1    6.10    2.50
 -13   9  -1    6.60    1.90
 -13   9  -1    1.80    1.90
   9   4  -1    6.60    2.40
   4 -13  -1    6.70    1.10
 -13   9  -1    9.10    2.70
   4 -13  -1    9.10    2.50
   4 -13  -1    5.40    2.00
   9   4  -1    7.90    2.80
   4 -13  -1    3.10    1.80
  -9  -4   1    3.10    2.10
  -4  13   1    5.30    1.80
  -4  13   1    7.20    2.00
  13  -9   1    3.50    1.90
  -9  -4   1    4.30    1.70
  -9  -4   1    6.80    2.70
  -9  -4   1    2.30    2.10
  13  -9   1    4.80    2.50
  -9  -4   1    5.60    1.80
 -13  10  -1    2.00    1.80
 -13  10  -1    0.70    1.20
 -13  10  -1   -0.30    1.70
   3 -13  -1    1.80    1.80
   3 -13  -1    3.40    1.60
 -10  -3   1    0.20    1.00
 -10  -3   1    1.80    1.40
  13 -10   1    1.90    1.80
  -3  13   1    0.20    1.20
  -3  13   1    2.60    1.60
 -10  -3   1   -0.20    1.30
  11   2  -1   66.49    5.70
 -13  11  -1   61.49    4.60
 -13  11  -1   70.09    5.80
   2 -13  -1   54.89    4.60
  11   2  -1   64.19    4.00
 -13  11  -1   60.59    5.00
   2 -13  -1   59.49    5.40
 -11  -2   1   52.49    5.30
  -2  13   1   61.99    4.70
  13 -11   1   67.79    6.20
 -11  -2   1   61.29    4.50
 -11  -2   1   64.09    4.60
   1 -13  -1   20.50    3.80
 -13  12  -1   15.50    2.80
  12   1  -1   17.70    3.80
 -13  12  -1   21.70    3.90
 -13  12  -1   20.10    3.70
  12   1  -1   19.90    2.70
  13 -12   1   19.90    4.10
 -12  -1   1   17.40    2.80
  -1  13   1   20.30    3.60
 -12  -1   1   18.10    3.00
 -12  -1   1   18.20    3.70
  -1  13   1   22.30    3.40
  13   0  -1   21.30    3.00
 -13  13  -1   19.80    3.80
  13   0  -1   23.50    4.40
   0 -13  -1   21.10    4.10
 -13  13  -1   21.60    4.00
 -13  13  -1   21.80    3.20
 -13   0   1   29.10    3.60
   0  13   1   20.80    3.80
 -13   0   1   24.20    3.30
   0  13   1   23.60    3.60
  13 -13   1   18.10    4.10
 -13   0   1   27.90    4.50
 -13  14  -1   33.70    5.00
  -1 -13  -1   27.70    4.70
  14  -1  -1   34.10    5.20
 -13  14  -1   28.10    4.50
  -1 -13  -1   30.60    5.00
  14  -1  -1   39.40    3.80
 -13  14  -1   35.70    3.60
 -14   1   1   31.10    3.80
 -14   1   1   36.20    5.20
  13 -14   1   39.30    5.90
 -14   1   1   38.10    3.80
   1  13   1   33.90    4.80
 -13  15  -1   36.00    3.90
  15  -2  -1   38.20    4.60
 -13  15  -1   46.60    4.90
  -2 -13  -1   41.90    5.90
 -13  15  -1   40.30    5.50
  15  -2  -1   42.60    5.90
  13 -15   1   46.50    6.50
 -15   2   1   36.80    5.50
   2  13   1   36.00    5.20
 -15   2   1   39.20    3.90
 -15   2   1   39.90    3.90
 -13  16  -1   73.39    6.70
 -13  16  -1   74.39    5.50
  16  -3  -1   69.29    5.70
  16  -3  -1   71.99    6.80
  -3 -13  -1   69.19    6.90
 -13  16  -1   75.29    6.70
 -16   3   1   72.19    6.80
 -16   3   1   81.79    5.80
   3  13   1   80.19    6.60
  13 -16   1   75.79    7.30
 -16   3   1   69.99    5.10
  -4 -13  -1    3.00    2.40
 -13  17  -1    4.60    2.70
 -13  17  -1    5.20    3.00
 -13  17  -1    1.30    1.90
  17  -4  -1    3.20    2.80
  17  -4  -1    3.20    2.50
 -17   4   1    2.20    2.50
  13 -17   1    0.10    2.60
 -17   4   1    2.80    1.90
 -13  18  -1   81.49    7.30
 -13  18  -1   80.89    6.10
  -5 -13  -1   82.59    7.90
  18  -5  -1   75.29    7.60
 -18   5   1   83.99    8.30
 -18   5   1   83.19    6.10
 -18   5   1   78.69    7.50
  13 -18   1   74.29    7.80
   5  13   1   81.59    7.20
 -13  19  -1  228.18   12.80
  19  -6  -1  224.88   13.50
 -13  19  -1  211.38   10.90
  -6 -13  -1  234.18   13.90
   6  13   1  225.78   12.70
 -19   6   1  220.98   11.10
 -19   6   1  221.18   13.00
  13 -19   1  223.58   13.80
 -13  20  -1   13.00    3.30
  20  -7  -1   16.70    4.50
  -7 -13  -1   13.80    4.70
 -13  20  -1   17.40    4.40
 -20   7   1   18.80    3.70
   7  13   1   14.70    4.20
  13 -20   1   15.60    4.70
 -20   7   1   10.90    4.00
 -13  21  -1   39.80    6.30
  -8 -13  -1   25.90    5.70
  21  -8  -1   27.50    5.80
 -13  21  -1   28.00    4.60
  13 -21   1   26.10    6.00
   8  13   1   29.40    5.70
 -21   8   1   37.20    6.20
 -21   8   1   34.30    5.10
 -21   8   1   31.80    4.10
  22  -9  -1    6.10    4.00
 -13  22  -1    6.50    2.90
 -13  22  -1   12.20    4.00
  -9 -13  -1   17.30    4.90
  13 -22   1   11.90    4.60
   9  13   1    8.60    3.80
 -22   9   1    9.10    2.60
 -22   9   1   13.50    3.50
 -22   9   1   12.30    4.20
  23 -10  -1   61.39    8.80
 -13  23  -1   69.29    7.50
 -10 -13  -1   66.99    9.30
 -13  23  -1   70.89    6.80
  13 -23   1   68.69    9.60
 -23  10   1   64.49    6.70
 -23  10   1   56.39    4.80
  13 -23   1   61.49    6.10
 -23  10   1   72.89    7.80
  10  13   1   57.29    8.10
 -13  24  -1    0.60    2.60
  24 -11  -1    1.00    3.60
 -11 -13  -1    2.70    3.90
 -13  24  -1    3.40    3.50
 -11 -13  -1    6.30    4.10
  13 -24   1   -3.10    2.50
 -24  11   1   -0.40    3.20
 -24  11   1   -2.80    2.00
 -24  11   1   -2.40    2.80
  11  13   1    6.80    4.00
  13 -24   1    2.10    4.30
 -13  25  -1    1.70    3.70
 -12 -13  -1    2.60    4.10
  25 -12  -1   -4.10    4.00
 -12 -13  -1    1.60    4.30
 -13  25  -1    2.00    3.10
 -25  12   1    0.40    4.00
  12  13   1   13.30    4.80
 -25  12   1    3.80    3.40
  13 -25   1   -3.90    4.30
 -13 -13  -1   23.00    6.00
 -13  26  -1   14.10    4.50
 -13 -13  -1   14.90    5.90
 -13  26  -1   16.80    5.10
  26 -13  -1   12.30    6.10
 -26  13   1    9.60    4.70
  13  13   1   16.40    5.80
  13 -26   1   25.10    7.10
 -26  13   1   21.40    5.30
 -14 -12  -1    4.90    4.60
 -12  26  -1    0.80    4.00
  26 -14  -1   -5.60    3.40
 -14 -12  -1    5.40    5.00
 -12  26  -1    4.90    3.50
  12 -26   1    0.10    4.20
 -26  14   1    2.20    4.30
  14  12   1    1.70    4.70
 -26  14   1    4.20    4.00
 -14 -11  -1    3.60    4.10
 -11  25  -1    6.70    4.00
 -14 -11  -1    7.60    4.70
  25 -14  -1    3.80    4.10
 -11  25  -1    1.60    3.30
  14  11   1    1.10    4.30
 -25  14   1    4.00    3.50
  11 -25   1    2.00    3.70
 -25  14   1   -1.30    4.00
 -10  24  -1   31.90    5.80
 -10  24  -1   27.00    5.20
  24 -14  -1   24.80    6.30
 -14 -10  -1   22.80    5.70
 -14 -10  -1   33.40    7.50
 -24  14   1   14.30    5.30
  10 -24   1   23.90    6.10
  14  10   1   27.50    6.30
 -24  14   1   33.20    6.50
 -14  -9  -1   34.30    6.90
  -9  23  -1   26.50    5.60
  -9  23  -1   33.00    5.60
  23 -14  -1   21.40    5.50
 -14  -9  -1   16.60    8.00
 -23  14   1   29.30    5.70
   9 -23   1   26.00    6.40
  14   9   1   19.70    5.40
 -23  14   1   20.90    4.90
 -14  -8  -1   70.79    9.70
  -8  22  -1   70.09    7.60
 -14  -8  -1   77.29    8.00
  -8  22  -1   75.59    7.90
  22 -14  -1   87.79    9.30
   8 -22   1   86.09    9.50
 -22  14   1   85.49    7.50
  14   8   1   74.99    8.20
  21 -14  -1   94.09   12.90
  -7  21  -1   92.19    8.20
  -7  21  -1   98.59    7.90
 -14  -7  -1   98.99    8.70
 -21  14   1   98.69    8.80
 -21  14   1  109.59    8.30
  14   7   1   91.09    8.70
  -6  20  -1   13.40    3.60
  -6  20  -1   15.10    4.30
 -14  -6  -1   14.50    4.50
  20 -14  -1   16.70    4.60
 -14  -6  -1   11.20    3.90
  14   6   1   10.00    4.00
 -20  14   1   13.90    4.20
   6 -20   1   20.80    5.40
 -20  14   1    8.80    3.40
 -20  14   1   11.00    1.70
 -14  -5  -1   29.60    6.00
  -5  19  -1   33.30    5.50
  19 -14  -1   34.80    6.30
 -14  -5  -1   32.20    5.50
  -5  19  -1   29.20    5.00
 -19  14   1   30.70    5.10
 -19  14   1   27.50    4.90
  14   5   1   32.70    5.60
 -19  14   1   29.00    2.50
   5 -19   1   37.10    6.60
  -4  18  -1    2.60    2.50
  18 -14  -1    3.00    2.90
  -4  18  -1   -0.30    1.80
 -14  -4  -1   -1.10    1.90
 -14  -4  -1    2.40    2.80
  14   4   1    1.90    2.20
 -18  14   1    0.40    0.90
 -18  14   1    0.90    2.20
   4 -18   1    2.80    2.90
 -18  14   1   -0.30    1.90
 -14  -3  -1   79.89    6.90
 -14  -3  -1   75.29    7.40
  17 -14  -1   87.99    8.00
  -3  17  -1   64.89    6.20
  -3  17  -1   93.49    7.30
  14   3   1   77.59    7.20
 -17  14   1   74.69    6.70
 -17  14   1   77.99    4.10
   3 -17   1   88.29    8.10
 -17  14   1   86.89    6.80
  -2  16  -1  117.89    8.00
 -14  -2  -1  110.39    8.90
 -14  -2  -1  104.29    7.90
  -2  16  -1  117.49    8.20
  16 -14  -1  134.19    9.50
   2 -16   1  139.59    9.80
 -16  14   1  127.49    8.30
 -16  14   1  127.09    5.40
  14   2   1  125.49    8.90
 -16  14   1  105.89    7.70
  -1  15  -1  112.29    8.30
  15 -14  -1  118.99    8.60
  -1  15  -1  106.39    7.40
 -14  -1  -1  112.59    7.90
  -1  15  -1  117.99    8.00
 -14  -1  -1  115.19    8.70
   1 -15   1  110.49    8.50
 -15  14   1  125.09    7.90
  14   1   1  103.89    8.00
 -15  14   1  106.69    5.00
 -15  14   1  107.69    7.60
  14 -14  -1    9.40    3.10
   0  14  -1   10.10    2.80
 -14   0  -1    9.00    3.40
   0  14  -1   11.60    3.20
   0  14  -1   11.70    3.30
 -14   0  -1    9.30    3.10
 -14  14   1    7.40    1.60
 -14  14   1    7.80    2.70
  14   0   1    9.60    1.60
  14   0   1    8.70    3.00
   0 -14   1    8.20    3.10
 -14  14   1   14.10    3.20
   0 -14   1    5.50    3.00
   1  13  -1  181.08   10.20
  13 -14  -1  164.08    9.90
   1  13  -1  170.78    9.10
   1  13  -1  158.58    9.20
 -14   1  -1  156.48    9.20
 -14   1  -1  158.78   10.00
 -13  14   1  149.49    6.50
  -1 -13   1  156.58   10.00
 -13  14   1  146.59    8.60
  14  -1   1  139.99    9.30
  -1 -13   1  158.28   10.10
  12 -14  -1  230.18   12.20
 -14   2  -1  223.28   11.50
 -14   2  -1  246.18   12.60
   2  12  -1  244.68   12.40
   2  12  -1  252.87   11.70
   2  12  -1  243.68   11.80
 -12  14   1  230.88   11.10
 -12  14   1  235.98    9.10
  14  -2   1  245.88   14.30
  -2 -12   1  255.87   13.00
  -2 -12   1  257.97   12.90
  11 -14  -1   34.80    4.90
 -14   3  -1   25.20    4.10
 -14   3  -1   29.60    4.80
   3  11  -1   31.80    5.70
   3  11  -1   33.60    4.60
   3  11  -1   28.30    4.30
  11 -14  -1   26.00    2.90
 -11  14   1   33.50    2.80
  -3 -11   1   32.60    3.20
  14  -3   1   36.00    5.90
  -3 -11   1   32.90    5.10
   4  10  -1  121.19    7.50
   4  10  -1  116.99    7.20
   4  10  -1   98.49    4.30
  10 -14  -1  101.79    5.90
 -14   4  -1  126.49    8.30
  10 -14  -1  116.49    7.80
 -10  14   1  113.49    6.90
  -4 -10   1  120.89    6.00
  14  -4   1  111.79    7.80
 -10  14   1  126.59    5.80
  -4 -10   1  120.89    8.10
 -14   5  -1  485.75   19.20
   9 -14  -1  456.65   16.60
   5   9  -1  447.86   15.20
   9 -14  -1  496.65   19.20
   5   9  -1  431.56   20.30
  14  -5   1  481.35   19.10
  -9  14   1  483.25   17.60
  -5  -9   1  471.65   15.90
  -5  -9   1  506.85   19.90
  -9  14   1  476.15   16.20
   8 -14  -1   62.69    4.50
   8 -14  -1   60.89    5.60
 -14   6  -1   72.89    6.10
   6   8  -1   57.99    3.80
   6   8  -1   72.19    6.90
  -6  -8   1   64.79    5.90
  -8  14   1   66.09    4.90
  14  -6   1   75.09    6.20
  -6  -8   1   66.89    3.70
  -8  14   1   68.39    4.40
   7   7  -1  174.68    7.70
 -14   7  -1  178.88   10.00
   7 -14  -1  177.78    9.90
   7 -14  -1  180.18    8.40
  14  -7   1  168.18    9.90
  -7  14   1  194.48    8.30
  -7  -7   1  175.78   10.20
  -7  14   1  189.68    8.90
 -14   8  -1   27.60    4.20
   8   6  -1   25.50    3.60
   6 -14  -1   30.00    2.60
   6 -14  -1   28.90    4.50
 -14   8  -1   25.60    4.30
 -14   8  -1   26.10    3.60
  -6  14   1   30.90    3.30
  -8  -6   1   18.00    3.60
  -6  14   1   24.50    3.20
   5 -14  -1   49.80    3.00
   5 -14  -1   48.30    5.10
   5 -14  -1   66.39    4.70
 -14   9  -1   58.99    5.40
   9   5  -1   49.90    5.00
 -14   9  -1   49.60    4.80
 -14   9  -1   57.09    4.60
  -5  14   1   56.19    4.50
  -5  14   1   63.29    4.50
  14  -9   1   56.69    5.60
  -9  -5   1   62.99    4.60
  -9  -5   1   49.30    5.20
   4 -14  -1  167.08    9.70
 -14  10  -1  183.88    8.70
  10   4  -1  188.98   10.20
 -14  10  -1  190.78    9.70
   4 -14  -1  159.78    8.50
 -14  10  -1  167.88    9.70
  -4  14   1  165.18    8.40
 -10  -4   1  184.88    8.70
  14 -10   1  174.18   10.10
  -4  14   1  175.38    8.70
 -10  -4   1  185.38   10.30
 -14  11  -1   21.40    4.00
   3 -14  -1   22.70    4.10
  11   3  -1   26.80    4.40
 -14  11  -1   22.60    3.40
 -14  11  -1   22.30    4.00
  -3  14   1   27.60    4.40
  -3  14   1   26.90    3.90
  14 -11   1   22.60    4.30
 -11  -3   1   29.90    3.90
 -11  -3   1   21.80    3.80
 -11  -3   1   28.70    4.80
  12   2  -1  195.08   10.80
 -14  12  -1  194.18   10.60
  12   2  -1  197.08    8.10
 -14  12  -1  181.28    8.90
   2 -14  -1  201.38   10.90
 -14  12  -1  191.68   10.20
 -12  -2   1  202.68    9.30
  -2  14   1  184.28    9.90
 -12  -2   1  178.78    9.80
 -12  -2   1  212.68   11.20
  14 -12   1  183.08   10.90
  -2  14   1  185.18    9.40
  13   1  -1   98.89    7.30
 -14  13  -1  101.29    7.40
   1 -14  -1   87.59    7.10
 -14  13  -1   99.19    6.90
  13   1  -1   88.49    5.30
 -14  13  -1   92.59    5.90
  -1  14   1   92.79    6.70
 -13  -1   1   92.89    7.30
 -13  -1   1   88.49    5.80
  -1  14   1   87.79    6.20
 -13  -1   1  103.59    6.80
  14 -13   1  104.99    7.90
  14   0  -1  152.28    9.80
 -14  14  -1  155.18    8.10
 -14  14  -1  157.68    9.50
 -14  14  -1  171.28    9.90
  14   0  -1  145.79    7.60
   0 -14  -1  166.08   10.10
   0  14   1  161.48    8.60
  14 -14   1  167.48   10.50
 -14   0   1  165.78   10.00
 -14   0   1  157.68    8.90
   0  14   1  157.78    9.30
 -14   0   1  146.59    8.00
  -1 -14  -1  221.78   12.50
 -14  15  -1  228.28   12.30
 -14  15  -1  229.98   12.20
  15  -1  -1  250.87   11.50
  -1 -14  -1  221.88   12.60
  15  -1  -1  242.68   12.80
 -14  15  -1  226.88   10.50
   1  14   1  239.68   12.10
 -15   1   1  252.87   13.00
 -15   1   1  222.38   10.60
 -15   1   1  221.58   11.30
  14 -15   1  236.18   13.20
  16  -2  -1  203.08   11.90
 -14  16  -1  214.78    9.80
 -14  16  -1  202.58   11.20
  -2 -14  -1  198.28   11.80
 -14  16  -1  194.78   11.20
  16  -2  -1  165.28    9.30
  14 -16   1  176.18   11.70
   2  14   1  184.68   10.70
 -16   2   1  194.48    9.60
 -16   2   1  202.48   11.70
  -3 -14  -1  144.49   10.20
 -14  17  -1  138.49    9.60
 -14  17  -1  147.79    9.60
  17  -3  -1  138.39    8.40
 -14  17  -1  142.69    8.00
  17  -3  -1  130.89    9.80
 -17   3   1  139.99    9.80
  14 -17   1  158.28   10.80
 -17   3   1  145.39    9.30
 -14  18  -1  303.07   15.20
  18  -4  -1  298.67   14.00
  -4 -14  -1  292.07   15.90
 -14  18  -1  306.47   13.30
  18  -4  -1  294.67   15.70
  14 -18   1  316.77   16.60
 -18   4   1  306.07   13.40
   4  14   1  288.57   14.80
 -18   4   1  310.97   15.70
  19  -5  -1   71.89    6.80
 -14  19  -1   75.09    5.90
 -14  19  -1   72.19    7.10
  19  -5  -1   68.99    7.70
  -5 -14  -1   73.59    7.80
   5  14   1   68.79    6.90
  14 -19   1   54.79    7.90
 -19   5   1   78.39    7.70
 -19   5   1   64.69    5.70
  -6 -14  -1   14.00    4.70
 -14  20  -1   26.40    5.20
  20  -6  -1   31.70    6.20
 -14  20  -1   14.80    3.50
 -20   6   1   16.90    4.60
  14 -20   1   24.40    5.60
 -20   6   1   31.60    4.70
   6  14   1   25.90    5.20
 -14  21  -1   32.90    5.90
 -14  21  -1   40.20    5.40
  -7 -14  -1   31.60    6.10
  21  -7  -1   37.90    8.00
 -21   7   1   31.10    4.90
   7  14   1   27.60    5.50
 -21   7   1   40.80    7.40
  -8 -14  -1   55.79    8.50
 -14  22  -1   52.89    7.30
 -14  22  -1   35.20    5.40
  22  -8  -1   54.29    8.30
 -22   8   1   34.80    5.20
 -22   8   1   44.60    7.00
  14 -22   1   38.50    7.20
 -22   8   1   33.70    4.40
   8  14   1   51.69    7.30
 -14  23  -1    3.90    3.20
  -9 -14  -1   -0.50    3.70
  23  -9  -1    6.10    4.00
 -14  23  -1    8.60    3.00
   9  14   1    0.00    3.70
  14 -23   1    2.50    4.10
 -23   9   1    0.80    4.10
 -23   9   1    2.90    3.40
 -23   9   1   -2.00    2.40
 -14  24  -1   42.20    9.00
 -10 -14  -1   31.80    7.40
  24 -10  -1   53.29    8.60
 -14  24  -1   45.50    7.00
 -24  10   1   35.50    7.00
  14 -24   1   46.60    8.30
  14 -24   1   40.50    5.60
 -24  10   1   50.09    6.30
  10  14   1   37.20    7.30
 -14  25  -1   11.70    3.80
 -14  25  -1    8.30    4.60
 -11 -14  -1    8.40    4.30
  25 -11  -1   13.80    5.20
 -11 -14  -1   11.90    5.20
  14 -25   1   11.80    5.50
 -25  11   1    9.30    4.70
  14 -25   1   10.10    4.20
 -25  11   1   23.80    4.90
 -14  26  -1    3.50    3.80
 -14  26  -1   -5.40    3.50
  26 -12  -1    2.20    4.30
 -12 -14  -1    3.30    4.90
 -12 -14  -1   -8.20    4.20
  12  14   1   -2.20    4.60
 -26  12   1    1.00    4.30
 -26  12   1    4.70    3.70
  14 -26   1    1.80    4.60
 -15 -11  -1    1.30    4.40
 -11  26  -1    8.00    4.10
 -11  26  -1    4.30    3.70
  26 -15  -1    9.20    5.30
 -26  15   1   -0.60    4.40
 -26  15   1    0.30    4.00
  15  11   1    4.60    5.00
  11 -26   1    2.20    4.80
 -10  25  -1   53.29    7.70
  25 -15  -1   55.99    9.50
 -10  25  -1   38.50    6.30
 -15 -10  -1   55.79    8.10
 -15 -10  -1   49.20    8.60
 -25  15   1   51.09    7.90
 -25  15   1   58.09    7.60
  10 -25   1   62.39    9.80
  15  10   1   41.50    7.70
  -9  24  -1   76.29    8.30
  24 -15  -1   72.49    9.90
 -15  -9  -1   86.79   11.10
 -15  -9  -1   71.59    9.10
  -9  24  -1   78.19    7.50
 -24  15   1   70.99    7.70
   9 -24   1   62.59    9.70
 -24  15   1   76.99    8.30
  -8  23  -1    0.40    3.30
 -15  -8  -1    0.70    4.20
  23 -15  -1   -3.30    2.90
  -8  23  -1    1.80    2.70
 -15  -8  -1   -2.50    3.10
 -23  15   1    3.50    3.80
 -23  15   1    1.80    3.20
  15   8   1   -1.40    3.70
   8 -23   1    7.00    4.50
  -7  22  -1  283.97   15.70
 -15  -7  -1  297.57   17.60
  -7  22  -1  326.37   15.90
  22 -15  -1  298.17   17.60
 -15  -7  -1  316.57   16.70
 -22  15   1  306.67   15.50
   7 -22   1  334.87   18.70
 -22  15   1  258.47   17.30
  15   7   1  280.67   16.50
  -6  21  -1    1.70    2.60
 -15  -6  -1    4.50    3.50
  -6  21  -1    4.70    3.70
  21 -15  -1    2.30    3.60
 -15  -6  -1   -2.20    2.90
 -21  15   1    1.00    3.00
 -21  15   1    3.10    3.00
   6 -21   1    6.40    4.00
  15   6   1    5.60    3.20
 -21  15   1    2.90    1.10
  -5  20  -1   -0.30    2.60
  -5  20  -1   -0.50    2.10
 -15  -5  -1    3.80    3.50
  20 -15  -1    2.20    3.20
 -15  -5  -1    0.70    2.30
 -20  15   1    1.60    1.10
 -20  15   1    1.30    2.60
   5 -20   1    2.40    3.20
 -20  15   1   -0.40    2.10
  15   5   1    5.40    3.40
 -15  -4  -1  114.39    8.80
  -4  19  -1  114.69    8.40
  -4  19  -1  122.79    9.10
 -15  -4  -1  112.89    9.70
  19 -15  -1  117.89    9.70
 -19  15   1  125.19    8.70
 -19  15   1  116.99    8.60
   4 -19   1  114.79   10.00
 -19  15   1  114.69    5.10
  15   4   1  115.79    9.30
 -15  -3  -1   19.70    4.40
 -15  -3  -1   22.40    5.10
  -3  18  -1   17.90    4.00
  18 -15  -1   16.50    4.60
  -3  18  -1   17.90    4.10
  15   3   1   14.40    3.90
   3 -18   1   22.40    5.10
 -18  15   1   18.10    2.20
 -18  15   1   15.00    3.80
 -18  15   1    9.70    3.40
 -15  -2  -1    1.90    2.50
  -2  17  -1   -1.50    2.60
  -2  17  -1   -0.30    2.10
  17 -15  -1    0.80    2.10
  -2  17  -1   -1.50    2.10
 -15  -2  -1    4.70    3.30
 -17  15   1    1.80    1.10
 -17  15   1    2.10    2.30
  15   2   1    2.60    2.40
   2 -17   1    2.50    2.60
 -17  15   1    3.10    2.60
 -15  -1  -1   15.10    3.90
  -1  16  -1   14.40    4.00
  16 -15  -1   16.00    4.40
  -1  16  -1   13.50    3.60
 -15  -1  -1   19.50    4.20
  -1  16  -1   14.30    3.80
 -16  15   1   11.90    3.40
 -16  15   1   21.30    4.20
  15   1   1   16.30    4.20
   1 -16   1   11.60    3.80
 -16  15   1   14.10    1.90
   1 -16   1   13.90    4.00
   0  15  -1   12.80    3.10
  15 -15  -1   18.50    4.50
   0  15  -1   10.00    3.40
 -15   0  -1   13.70    4.00
 -15   0  -1   23.50    4.30
   0  15  -1   18.10    4.10
   0 -15   1   18.40    4.40
   0 -15   1   13.00    4.00
  15   0   1   15.50    1.90
 -15  15   1   21.10    2.20
 -15  15   1    7.10    3.00
 -15  15   1   22.60    4.10
  15   0   1   17.90    4.20
 -15   1  -1   46.20    5.90
 -15   1  -1   46.50    6.40
   1  14  -1   44.10    6.20
   1  14  -1   52.59    5.20
  14 -15  -1   47.00    6.30
   1  14  -1   50.09    5.30
  15  -1   1   44.60    6.10
  -1 -14   1   38.30    5.90
 -14  15   1   45.00    4.90
 -14  15   1   51.59    3.40
  -1 -14   1   44.80    6.40
   2  13  -1   32.50    4.80
 -15   2  -1   36.80    5.80
  13 -15  -1   48.80    5.40
   2  13  -1   39.80    5.30
 -15   2  -1   35.70    5.10
   2  13  -1   47.20    6.20
 -13  15   1   39.50    3.10
  -2 -13   1   45.60    6.40
  15  -2   1   42.80    6.00
 -13  15   1   43.20    4.70
 -15   3  -1   11.00    3.10
   3  12  -1   23.80    4.40
  12 -15  -1   12.10    2.30
 -15   3  -1   16.70    4.10
   3  12  -1   11.40    3.10
   3  12  -1   13.40    3.20
  12 -15  -1   10.90    3.30
  15  -3   1   19.60    4.10
 -12  15   1   16.10    2.30
  -3 -12   1   19.40    4.20
  -3 -12   1   13.90    2.50
 -12  15   1   16.70    3.30
  11 -15  -1   17.60    3.80
   4  11  -1   15.10    3.30
  11 -15  -1   14.50    2.60
 -15   4  -1   11.50    3.20
 -15   4  -1   17.10    3.50
   4  11  -1   13.80    3.50
   4  11  -1   19.30    3.80
 -11  15   1   22.70    2.90
 -11  15   1   15.00    3.20
  -4 -11   1   14.70    2.40
  15  -4   1   19.60    4.10
  -4 -11   1   15.40    3.80
 -15   5  -1   38.90    5.00
  10 -15  -1   41.40    3.80
 -15   5  -1   32.90    5.10
   5  10  -1   35.80    5.20
  10 -15  -1   51.39    5.30
   5  10  -1   38.00    2.50
 -10  15   1   51.99    4.70
  -5 -10   1   37.00    3.00
  15  -5   1   44.00    5.80
 -10  15   1   43.70    3.50
  -5 -10   1   37.90    5.60
   9 -15  -1    1.20    2.10
   6   9  -1    4.20    2.40
   6   9  -1    1.50    1.10
   9 -15  -1   -0.50    1.40
 -15   6  -1    1.90    2.10
 -15   6  -1   -0.40    1.60
  -6  -9   1    1.80    1.00
  -9  15   1    2.40    2.00
  15  -6   1    4.70    2.30
  -9  15   1    1.10    1.20
  -6  -9   1    0.60    2.10
 -15   7  -1    8.70    2.90
   7   8  -1    2.30    1.80
   8 -15  -1    5.90    2.00
 -15   7  -1    2.20    2.10
   7   8  -1    4.00    2.20
   8 -15  -1    0.70    1.80
  -8  15   1    3.40    1.60
  15  -7   1    4.80    2.40
  -7  -8   1    5.50    2.70
   7 -15  -1   56.59    5.50
   7 -15  -1   44.20    4.30
   7 -15  -1   55.79    4.00
   8   7  -1   49.90    5.30
 -15   8  -1   50.39    4.50
 -15   8  -1   65.49    5.80
 -15   8  -1   55.99    5.20
   8   7  -1   48.90    4.00
  15  -8   1   57.29    5.70
  -7  15   1   60.49    4.50
  -8  -7   1   61.09    5.90
 -15   9  -1  143.39    8.50
 -15   9  -1  158.58    9.40
   6 -15  -1  144.79    6.20
 -15   9  -1  155.98    8.10
   6 -15  -1  171.68    9.70
   9   6  -1  143.69    9.20
  15  -9   1  133.99    9.20
  -9  -6   1  157.58    9.70
  -6  15   1  155.68    7.80
 -15  10  -1    6.30    2.70
   5 -15  -1    6.40    1.10
   5 -15  -1   11.20    3.10
  10   5  -1    4.80    2.50
 -15  10  -1    6.60    2.20
 -15  10  -1    4.00    2.30
  -5  15   1    4.40    1.90
 -10  -5   1    6.50    2.80
  15 -10   1    5.60    2.60
 -10  -5   1    6.70    2.10
 -15  11  -1  141.19    8.50
  11   4  -1  130.99    8.80
 -15  11  -1  136.39    7.50
 -15  11  -1  136.99    8.90
   4 -15  -1  129.89    8.70
  -4  15   1  139.59    7.70
 -11  -4   1  143.99    7.70
  -4  15   1  133.59    7.60
 -11  -4   1  139.99    9.20
  15 -11   1  134.99    9.10
 -15  12  -1   14.50    3.50
  12   3  -1   19.10    4.00
 -15  12  -1   15.60    3.80
   3 -15  -1   16.10    3.70
 -15  12  -1   12.20    2.60
 -12  -3   1   15.90    3.00
 -12  -3   1   16.80    4.00
  15 -12   1   15.80    3.80
  -3  15   1   18.80    3.30
 -15  13  -1    1.30    1.40
 -15  13  -1    2.10    1.80
  13   2  -1    1.20    1.20
   2 -15  -1   -0.10    2.00
  13   2  -1   -0.80    1.80
 -15  13  -1   -1.50    1.80
 -13  -2   1   -1.70    1.80
  -2  15   1    0.40    1.60
  15 -13   1    2.40    2.60
 -13  -2   1    2.70    1.90
  -2  15   1    2.70    2.20
 -15  14  -1   46.10    6.10
  14   1  -1   39.30    5.80
 -15  14  -1   35.90    5.30
 -15  14  -1   41.10    4.10
   1 -15  -1   40.40    5.90
  14   1  -1   42.40    3.70
  -1  15   1   42.20    5.70
 -14  -1   1   44.70    4.30
  15 -14   1   33.90    5.60
  -1  15   1   41.40    5.10
 -14  -1   1   40.50    5.90
 -15  15  -1  175.18   10.60
   0 -15  -1  182.98   11.30
  15   0  -1  179.18    8.70
  15   0  -1  175.48   11.10
 -15  15  -1  195.58   11.30
 -15  15  -1  192.48   10.40
 -15   0   1  184.68   11.20
  15 -15   1  171.58   11.40
 -15   0   1  194.58    9.50
   0  15   1  187.48   10.60
  -1 -15  -1    1.50    2.70
 -15  16  -1   10.30    3.50
 -15  16  -1    7.60    3.20
 -15  16  -1    9.70    2.60
  16  -1  -1   10.10    3.40
   1  15   1   11.10    3.20
 -16   1   1   12.80    3.20
  15 -16   1   13.40    4.00
 -16   1   1    7.90    3.40
 -15  17  -1  143.39    8.00
  17  -2  -1  136.29   10.10
  17  -2  -1  113.49    7.80
 -15  17  -1  149.09    9.90
  -2 -15  -1  123.69    9.80
 -15  17  -1  133.79    9.50
 -17   2   1  153.28   10.40
  15 -17   1  149.88   10.80
   2  15   1  142.59    9.40
 -17   2   1  135.79    8.00
 -15  18  -1   65.09    5.40
  -3 -15  -1   62.49    3.50
  18  -3  -1   61.59    8.10
 -15  18  -1   64.99    6.80
  -3 -15  -1   67.09    7.30
 -15  18  -1   62.39    6.80
 -18   3   1   70.79    7.10
 -18   3   1   69.29    5.60
   3  15   1   84.79    7.20
  15 -18   1   60.39    8.30
  -4 -15  -1    6.80    3.50
 -15  19  -1   -2.20    2.50
 -15  19  -1    3.60    2.20
  19  -4  -1    1.10    2.80
  19  -4  -1   -1.00    3.00
  15 -19   1   -3.70    2.80
 -19   4   1    3.50    2.40
 -19   4   1    1.60    2.90
   4  15   1    1.90    2.70
  20  -5  -1   69.19    7.30
 -15  20  -1   83.99    6.50
  20  -5  -1   84.89    8.50
 -15  20  -1   73.39    7.80
  -5 -15  -1   95.59    9.20
 -20   5   1   95.99    8.70
 -20   5   1   94.29    7.10
   5  15   1   81.59    8.00
  15 -20   1   95.39    9.40
 -15  21  -1    2.40    2.60
 -21   6   1    3.20    2.40
   6  15   1    2.30    2.90
  -7 -15  -1    3.20    3.90
 -15  22  -1    5.80    2.80
 -15  22  -1   10.50    4.00
  22  -7  -1    7.10    3.80
  15 -22   1    4.30    3.70
 -22   7   1   14.10    4.60
   7  15   1   15.30    4.60
 -22   7   1    5.40    3.20
 -15  23  -1    1.20    3.20
  23  -8  -1   -5.10    3.10
  -8 -15  -1    6.50    4.10
 -15  23  -1    1.80    2.70
 -23   8   1    0.40    2.40
 -23   8   1    0.20    2.60
   8  15   1    1.40    3.40
  15 -23   1   -8.50    3.20
 -23   8   1    0.30    3.20
  24  -9  -1   39.20    7.40
 -15  24  -1   50.59    7.40
  -9 -15  -1   34.90    7.30
   9  15   1   34.80    7.00
 -24   9   1   27.90    4.20
  15 -24   1   42.10    6.30
 -24   9   1   41.20    5.90
 -24   9   1   36.80    7.00
  15 -24   1   39.60    7.90
 -15  25  -1    1.50    2.80
  25 -10  -1   -1.50    4.30
 -15  25  -1   -2.70    3.70
 -10 -15  -1   -0.70    4.50
  15 -25   1   -0.70    3.10
  10  15   1   -4.90    4.70
 -25  10   1   -2.20    4.30
 -25  10   1    2.80    3.70
  15 -25   1    5.90    4.90
  26 -11  -1   10.00    5.20
 -15  26  -1    9.30    4.10
 -11 -15  -1   -3.50    5.30
 -15  26  -1    9.30    4.80
 -11 -15  -1    9.40    5.20
  11  15   1    4.80    5.50
 -26  11   1    6.90    5.00
  15 -26   1   11.80    5.80
 -26  11   1    3.80    4.00
 -10  26  -1   28.40    6.50
 -16 -10  -1   24.30    6.30
 -10  26  -1   35.90    6.70
 -26  16   1   27.50    6.40
  16  10   1   38.80    7.70
  10 -26   1   34.10    8.90
 -26  16   1   41.80    7.10
 -16  -9  -1    2.20    4.30
  -9  25  -1   -3.50    3.00
  -9  25  -1    3.50    3.80
  25 -16  -1    2.60    4.10
 -16  -9  -1    0.40    4.40
 -25  16   1   -1.40    3.60
 -25  16   1   -1.70    3.90
   9 -25   1    3.80    4.60
  16   9   1   -0.40    4.30
  24 -16  -1   20.30    6.00
  -8  24  -1   27.10    5.70
  -8  24  -1   15.00    4.70
 -16  -8  -1   25.10    6.00
 -16  -8  -1   14.50    5.90
 -24  16   1   19.70    5.50
   8 -24   1   26.10    6.20
 -24  16   1   31.90    5.50
  16   8   1   26.90    6.40
  23 -16  -1   90.79   10.10
 -16  -7  -1   81.99    8.80
  -7  23  -1   77.89    7.70
 -16  -7  -1   73.49   10.00
  -7  23  -1   87.89    8.70
 -23  16   1   86.69    8.60
   7 -23   1   71.19    9.90
  16   7   1   95.59    9.60
  22 -16  -1   61.59    9.10
 -16  -6  -1   76.59    7.80
 -16  -6  -1   70.29    9.70
  -6  22  -1   76.59    7.90
  -6  22  -1   64.59    7.90
   6 -22   1   75.49   10.20
 -22  16   1   67.89    7.40
 -22  16   1   86.29    8.00
  16   6   1   73.19    9.30
  -5  21  -1   24.10    6.00
 -16  -5  -1   19.20    5.60
 -16  -5  -1   33.10    5.90
  21 -16  -1   22.70    5.80
   5 -21   1   20.50    5.90
 -21  16   1   32.20    5.60
 -21  16   1   17.10    1.70
  16   5   1   20.90    5.50
 -21  16   1   23.10    5.00
  -4  20  -1   66.19    7.40
  -4  20  -1   61.09    6.60
  -4  20  -1   60.29    6.50
 -16  -4  -1   58.59    7.60
  16   4   1   66.09    8.60
 -20  16   1   57.99    7.30
   4 -20   1   61.29    8.80
 -20  16   1   53.19    3.10
 -20  16   1   56.79    7.20
  -3  19  -1    2.20    2.70
  -3  19  -1    6.60    3.20
 -16  -3  -1    2.40    2.40
 -16  -3  -1    2.00    3.10
  -3  19  -1    0.50    2.70
  19 -16  -1    1.90    3.20
   3 -19   1    2.70    2.90
  16   3   1    6.50    3.30
 -19  16   1    4.60    1.30
 -19  16   1    1.80    2.40
 -19  16   1    4.90    2.70
  -2  18  -1   26.70    4.90
  -2  18  -1   23.30    5.20
 -16  -2  -1   25.40    5.50
 -16  -2  -1   24.80    4.90
  18 -16  -1   26.00    5.50
  -2  18  -1   23.60    4.90
   2 -18   1   18.80    4.70
 -18  16   1   24.10    4.60
   2 -18   1   20.30    4.80
  16   2   1   26.10    5.40
 -18  16   1   25.50    4.90
 -18  16   1   24.90    2.40
  17 -16  -1   41.00    6.70
  -1  17  -1   44.90    6.60
 -16  -1  -1   56.69    6.00
  -1  17  -1   47.30    6.20
 -16  -1  -1   55.99    7.70
  -1  17  -1   54.99    6.80
 -17  16   1   45.60    6.00
   1 -17   1   49.80    7.70
  16   1   1   68.79    6.90
   1 -17   1   56.19    7.70
 -17  16   1   48.80    3.30
 -17  16   1   53.99    6.70
   0  16  -1    2.90    2.30
 -16   0  -1   -0.50    2.00
 -16   0  -1    5.00    3.20
   0  16  -1    0.50    2.20
   0  16  -1    0.80    2.30
  16 -16  -1    0.60    2.30
  16   0   1   -1.00    0.80
 -16  16   1    1.90    1.10
   0 -16   1    1.30    2.70
 -16  16   1    2.50    2.30
   0 -16   1   -1.80    2.20
  16   0   1    1.90    2.70
   1  15  -1    4.70    2.80
   1  15  -1    3.20    2.30
  15 -16  -1    3.20    2.60
   1  15  -1   -0.10    1.90
 -16   1  -1    2.70    2.70
 -16   1  -1    2.00    2.40
  16  -1   1    1.40    1.30
 -15  16   1    2.00    2.10
  16  -1   1    5.50    2.80
  -1 -15   1    1.50    2.30
  -1 -15   1   -1.40    2.00
 -15  16   1    1.40    1.10
 -16   2  -1    1.00    1.90
   2  14  -1    5.30    2.70
 -16   2  -1    4.30    2.80
   2  14  -1    6.10    2.90
  14 -16  -1    3.90    2.50
   2  14  -1    5.80    2.50
 -14  16   1    1.40    2.00
 -14  16   1    4.50    1.50
  -2 -14   1    2.40    2.70
  16  -2   1    3.30    2.70
  -2 -14   1    6.70    2.20
   3  13  -1   44.90    5.70
   3  13  -1   41.20    6.00
  13 -16  -1   53.99    5.70
   3  13  -1   42.20    5.70
 -16   3  -1   48.50    5.20
 -16   3  -1   38.40    5.90
  16  -3   1   36.10    5.50
 -13  16   1   38.70    5.00
 -13  16   1   39.60    3.30
  -3 -13   1   42.30    6.10
  -3 -13   1   35.70    3.70
  12 -16  -1   82.39    5.70
 -16   4  -1   95.49    7.90
  12 -16  -1  101.99    8.00
 -16   4  -1   90.29    6.90
   4  12  -1   94.29    7.70
   4  12  -1   97.59    7.20
  -4 -12   1  103.09    5.70
  16  -4   1  109.79    8.30
  -4 -12   1   96.59    8.10
 -12  16   1  104.59    7.00
 -12  16   1  105.69    5.50
 -16   5  -1   66.79    6.40
   5  11  -1   55.19    5.90
  11 -16  -1   58.59    4.70
  11 -16  -1   59.19    6.10
 -16   5  -1   56.59    5.50
  -5 -11   1   59.29    3.90
 -11  16   1   57.29    5.30
  -5 -11   1   61.19    6.40
  16  -5   1   63.59    6.30
 -11  16   1   60.59    4.30
   6  10  -1  137.49    9.10
 -16   6  -1  131.49    8.40
   6  10  -1  131.09    5.70
 -16   6  -1  130.59    9.10
  10 -16  -1  161.28    9.70
  16  -6   1  135.29    9.20
  -6 -10   1  142.79    9.70
 -10  16   1  150.78    7.20
 -10  16   1  133.69    7.90
  -6 -10   1  135.49    5.90
 -16   7  -1   13.70    3.70
   9 -16  -1   15.60    3.00
   7   9  -1   13.70    3.40
 -16   7  -1    9.90    3.00
   9 -16  -1   20.50    4.10
   7   9  -1   14.50    2.50
  -7  -9   1   20.50    4.50
  16  -7   1   17.50    3.80
  -9  16   1   16.00    2.70
  -9  16   1   16.50    3.10
 -16   8  -1   23.40    4.50
 -16   8  -1   20.50    3.80
 -16   8  -1   21.60    3.60
   8   8  -1   29.50    4.90
   8 -16  -1   19.10    2.90
   8 -16  -1   18.00    3.80
  -8  -8   1   16.20    3.90
  -8  16   1   24.70    3.80
  16  -8   1   23.50    4.60
  -8  16   1   31.00    3.40
 -16   9  -1    9.00    2.60
   9   7  -1   11.70    3.50
   7 -16  -1    4.60    2.50
 -16   9  -1    7.60    2.80
 -16   9  -1    7.70    2.90
   7 -16  -1    7.40    2.90
  -7  16   1    7.00    2.40
  16  -9   1    6.10    3.10
  -9  -7   1    5.90    2.80
   6 -16  -1  208.18    8.20
  10   6  -1  251.87   12.80
 -16  10  -1  245.98   11.90
 -16  10  -1  235.68   12.50
 -16  10  -1  223.38   10.70
   6 -16  -1  248.78   12.80
 -10  -6   1  242.18   12.90
 -10  -6   1  242.98   11.20
  -6  16   1  229.58   10.60
  16 -10   1  227.18   12.50
  -6  16   1  255.77   11.20
 -16  11  -1   96.79    7.20
   5 -16  -1   89.89    7.50
 -16  11  -1  105.79    6.50
 -16  11  -1  103.59    7.70
  11   5  -1   95.79    7.70
 -11  -5   1   94.89    7.70
  -5  16   1   91.49    6.30
 -11  -5   1   89.79    6.30
  16 -11   1   94.59    7.80
  -5  16   1   88.39    6.20
 -16  12  -1   49.80    4.50
 -16  12  -1   47.60    5.10
 -16  12  -1   44.30    5.90
   4 -16  -1   46.70    6.10
  12   4  -1   45.00    6.10
 -12  -4   1   47.40    6.40
 -12  -4   1   45.20    4.50
  16 -12   1   41.20    6.20
  -4  16   1   40.20    4.50
 -16  13  -1   58.59    6.00
  13   3  -1   63.69    6.40
 -16  13  -1   57.49    4.80
 -16  13  -1   59.59    5.80
   3 -16  -1   65.39    6.50
  -3  16   1   62.49    5.40
  16 -13   1   63.59    6.60
 -13  -3   1   53.59    6.90
 -13  -3   1   66.49    5.30
  -3  16   1   60.49    5.70
  14   2  -1  133.39    9.20
   2 -16  -1  144.89    9.70
  14   2  -1  133.99    6.30
 -16  14  -1  128.29    9.10
 -16  14  -1  140.39    7.70
 -16  14  -1  136.69    9.10
  16 -14   1  157.78   10.50
 -14  -2   1  138.59    9.60
  -2  16   1  130.19    7.90
 -14  -2   1  137.59    7.90
  -2  16   1  127.09    8.70
  15   1  -1   36.90    5.90
 -16  15  -1   37.80    5.90
  15   1  -1   40.30    3.70
   1 -16  -1   43.90    6.60
 -16  15  -1   45.60    6.20
 -15  -1   1   35.70    5.90
 -15  -1   1   33.10    4.50
  -1  16   1   43.10    5.20
  16 -15   1   32.70    5.80
  -1  16   1   54.19    5.70
  16   0  -1    9.30    2.40
   0 -16  -1    4.10    3.20
 -16  16  -1   18.20    4.40
 -16  16  -1    7.30    2.30
   0 -16  -1    5.30    3.20
  16   0  -1    9.90    3.60
 -16  16  -1    5.90    2.90
 -16   0   1    9.40    3.50
 -16   0   1   12.30    3.10
  16 -16   1    6.50    3.80
 -16  17  -1   59.59    6.50
  17  -1  -1   59.09    7.70
  -1 -16  -1   60.99    6.80
  17  -1  -1   62.49    5.10
 -16  17  -1   52.09    7.20
 -16  17  -1   58.29    4.90
 -17   1   1   57.09    5.10
   1  16   1   55.19    6.20
 -17   1   1   52.39    7.50
  16 -17   1   53.99    7.70
 -16  18  -1   -1.90    1.60
 -16  18  -1    1.30    2.60
  -2 -16  -1    1.20    2.70
  18  -2  -1   -0.30    2.50
 -16  18  -1    0.80    2.50
  18  -2  -1    4.30    2.50
 -18   2   1   -3.40    1.60
 -18   2   1    0.00    2.40
   2  16   1   -1.70    2.20
  16 -18   1    0.80    2.80
 -16  19  -1   72.99    5.90
 -16  19  -1   65.69    7.10
  19  -3  -1   63.99    8.40
  19  -3  -1   65.79    6.50
  -3 -16  -1   64.79    3.20
 -16  19  -1   65.79    7.30
  -3 -16  -1   81.79    8.30
  16 -19   1   67.79    7.60
   3  16   1   66.59    7.00
 -19   3   1   66.29    8.40
 -19   3   1   72.49    6.00
  -4 -16  -1   26.80    5.80
 -16  20  -1   28.50    5.50
  20  -4  -1   30.10    6.10
 -16  20  -1   36.00    4.80
  20  -4  -1   27.00    5.10
  16 -20   1   42.30    7.50
 -20   4   1   33.30    5.00
   4  16   1   32.60    5.90
 -20   4   1   32.90    6.40
 -16  21  -1    7.80    2.70
  21  -5  -1    4.70    3.80
 -16  21  -1    6.60    3.40
  -5 -16  -1    2.90    3.70
 -21   5   1    1.60    2.20
   5  16   1    2.10    2.70
  16 -21   1    7.30    4.00
 -21   5   1    3.50    3.10
 -16  22  -1    5.00    2.60
  22  -6  -1   -0.40    3.30
 -16  22  -1    1.30    2.80
 -22   6   1    1.20    3.20
 -22   6   1    2.90    2.70
  16 -22   1    0.00    3.10
   6  16   1    1.70    3.50
 -16  23  -1   10.90    3.40
  -7 -16  -1    7.30    5.00
 -16  23  -1   10.40    4.10
  23  -7  -1   11.90    4.50
 -23   7   1    8.90    4.20
 -23   7   1    4.30    3.10
   7  16   1    3.00    4.20
  16 -23   1    5.40    3.90
 -16  24  -1   10.30    4.50
  24  -8  -1   10.40    5.10
 -16  24  -1    4.20    3.60
  -8 -16  -1   -3.80    3.40
 -24   8   1    2.00    3.00
  16 -24   1   13.10    4.50
   8  16   1    4.40    4.00
 -24   8   1    1.20    2.90
 -24   8   1   11.80    4.90
 -16  25  -1   95.59    9.30
  25  -9  -1   78.19   10.50
 -16  25  -1   69.59    7.00
  -9 -16  -1   78.39   11.10
   9  16   1   72.89   11.00
  16 -25   1   79.49   10.60
 -25   9   1   83.59   10.00
 -10 -16  -1   19.80    7.50
  26 -10  -1   21.80    6.40
 -10 -16  -1   25.10    6.60
 -16  26  -1   37.90    5.90
 -16  26  -1   28.90    6.10
  16 -26   1   21.10    7.10
  10  16   1   26.00    6.60
  16 -26   1   17.30    6.30
 -26  10   1   30.80    6.70
 -26  10   1   24.00    5.50
  -9  26  -1   42.20    6.90
 -17  -9  -1   28.20    6.70
  -9  26  -1   35.10    7.20
  17   9   1   45.40    8.00
 -26  17   1   26.10    6.30
 -26  17   1   21.50    5.80
  25 -17  -1   67.79   10.00
  -8  25  -1   55.19    7.60
 -17  -8  -1   70.29   10.20
 -17  -8  -1   71.19    9.20
  -8  25  -1   57.69    8.00
 -25  17   1   61.69    8.50
   8 -25   1   59.49    9.80
  17   8   1   64.29    9.40
 -25  17   1   66.89    8.40
  -7  24  -1   17.20    4.90
 -17  -7  -1    7.00    4.20
 -17  -7  -1   18.00    6.10
  -7  24  -1   15.70    5.10
  24 -17  -1   14.60    5.40
  -7  24  -1   18.60    5.00
   7 -24   1   21.40    6.20
  17   7   1    7.80    5.20
 -24  17   1   17.00    5.00
 -24  17   1   24.70    5.70
 -17  -6  -1   59.09    8.00
  -6  23  -1   59.59    7.60
  -6  23  -1   63.39    8.10
  23 -17  -1   50.89    8.80
 -17  -6  -1   46.80    8.00
   6 -23   1   61.29    9.50
 -23  17   1   53.89    7.80
 -23  17   1   53.89    7.50
 -17  -5  -1    8.50    4.60
  -5  22  -1   11.50    4.40
  -5  22  -1    9.10    3.60
  22 -17  -1   13.20    4.90
  -5  22  -1    9.90    4.00
 -17  -5  -1   15.10    5.10
 -22  17   1    3.40    3.80
  17   5   1   16.70    5.00
   5 -22   1    9.70    4.60
  -4  21  -1    8.00    3.30
  -4  21  -1    7.70    3.40
 -17  -4  -1    7.50    4.30
  21 -17  -1    5.20    3.70
  -4  21  -1    4.00    3.50
 -17  -4  -1    4.90    3.60
 -21  17   1    1.90    3.10
  17   4   1   -0.80    3.30
 -21  17   1    0.90    2.80
   4 -21   1    4.50    3.80
 -21  17   1    1.70    1.20
  20 -17  -1  114.79   10.40
  -3  20  -1  109.59   10.00
 -17  -3  -1  134.49    9.90
  -3  20  -1  122.89   11.00
 -17  -3  -1  138.69   11.30
 -20  17   1  123.69    5.20
 -20  17   1  126.09    9.40
   3 -20   1  139.79   13.30
 -20  17   1  127.09    9.50
  17   3   1  137.89   10.70
   3 -20   1  132.49   11.30
  -2  19  -1   79.69    7.50
 -17  -2  -1   65.49    8.90
 -17  -2  -1   56.49    7.40
  19 -17  -1   55.39    8.10
  -2  19  -1   64.29    8.30
  -2  19  -1   49.70    6.80
   2 -19   1   60.19    8.70
 -19  17   1   72.99    7.00
 -19  17   1   64.79    3.70
   2 -19   1   63.99    8.80
  17   2   1   75.29    7.90
 -19  17   1   67.39    6.80
  -1  18  -1   33.20    5.60
  18 -17  -1   35.10    6.50
  -1  18  -1   44.30    6.30
 -17  -1  -1   40.50    6.80
  -1  18  -1   45.70    7.00
 -17  -1  -1   45.00    6.60
   1 -18   1   49.60    7.70
 -18  17   1   44.40    6.10
  17   1   1   48.50    7.10
   1 -18   1   37.70    6.80
 -17   0  -1   23.50    5.30
 -17   0  -1   27.90    5.00
   0  17  -1   21.40    4.60
   0  17  -1   26.50    5.60
   0  17  -1   34.60    5.60
  17 -17  -1   24.60    5.20
  17   0   1   26.10    5.30
 -17  17   1   30.70    4.90
   0 -17   1   22.60    5.20
   0 -17   1   29.00    5.90
 -17  17   1   30.90    2.80
   1  16  -1   70.69    7.20
  16 -17  -1   77.69    7.60
   1  16  -1   77.29    6.80
 -17   1  -1   75.49    7.60
 -17   1  -1   68.19    6.50
   1  16  -1   64.09    6.10
 -16  17   1   62.49    4.10
 -16  17   1   63.09    5.90
  -1 -16   1   67.39    7.50
  17  -1   1   61.69    6.90
  17  -1   1   62.89    4.10
 -17   2  -1    9.90    3.70
   2  15  -1    8.00    3.30
 -17   2  -1    9.60    3.20
  15 -17  -1   11.70    3.80
   2  15  -1   11.40    3.40
   2  15  -1    9.40    3.10
  17  -2   1    8.30    3.60
 -15  17   1    4.10    1.60
 -15  17   1    7.80    2.90
  -2 -15   1    9.70    3.80
  -2 -15   1    6.10    2.30
 -17   3  -1   56.99    5.90
  14 -17  -1   72.89    7.20
 -17   3  -1   69.69    7.20
   3  14  -1   57.89    6.50
   3  14  -1   68.19    6.30
 -14  17   1   64.79    5.80
 -14  17   1   68.69    4.40
  -3 -14   1   57.09    7.60
  17  -3   1   66.99    6.90
  13 -17  -1   67.49    6.90
  13 -17  -1   73.39    5.20
 -17   4  -1   80.19    6.70
   4  13  -1   80.29    7.30
 -17   4  -1   86.89    7.70
  -4 -13   1   85.49    7.90
  17  -4   1   91.09    7.60
 -13  17   1   88.29    5.10
  -4 -13   1   71.89    5.00
 -13  17   1   75.79    6.30
   5  12  -1   27.20    4.90
  12 -17  -1   30.80    5.30
 -17   5  -1   28.80    5.10
 -17   5  -1   26.30    4.70
 -12  17   1   27.20    4.40
  17  -5   1   25.90    5.20
  -5 -12   1   28.50    2.80
 -12  17   1   30.40    3.10
  -5 -12   1   28.10    5.50
 -17   6  -1   33.70    5.10
  11 -17  -1   48.50    6.60
   6  11  -1   43.90    6.20
  11 -17  -1   36.30    4.20
 -17   6  -1   45.20    6.40
 -11  17   1   32.80    3.40
 -11  17   1   31.60    4.50
  -6 -11   1   33.60    2.60
  -6 -11   1   32.70    5.70
  17  -6   1   48.70    6.60
   7  10  -1    3.30    1.50
 -17   7  -1    5.90    3.20
   7  10  -1    4.10    2.60
 -17   7  -1    6.80    2.80
  10 -17  -1    5.60    2.90
  -7 -10   1    1.40    2.50
 -10  17   1    6.80    2.40
  17  -7   1    7.20    3.10
 -10  17   1    7.50    2.00
   8   9  -1   34.00    5.50
 -17   8  -1   42.10    5.90
 -17   8  -1   45.30    4.90
   8   9  -1   36.50    3.50
   9 -17  -1   46.80    5.10
   9 -17  -1   40.10    5.90
  -9  17   1   35.80    4.90
  -8  -9   1   35.40    5.50
  -9  17   1   34.90    4.50
  17  -8   1   39.90    6.10
   8 -17  -1   95.99    7.60
 -17   9  -1   82.39    6.10
 -17   9  -1   75.99    7.10
   9   8  -1   86.79    7.50
 -17   9  -1   91.49    7.00
  -9  -8   1   84.49    7.50
  17  -9   1   90.39    7.50
  -8  17   1   91.89    5.90
  -8  17   1   91.09    6.50
   7 -17  -1   -1.10    2.10
 -17  10  -1    3.90    2.10
  10   7  -1    8.50    3.30
 -17  10  -1    3.40    2.70
   7 -17  -1    1.80    1.40
 -17  10  -1   -0.30    1.90
  -7  17   1    6.70    2.30
  -7  17   1    7.60    2.50
  17 -10   1    2.60    2.50
 -10  -7   1    2.50    2.40
 -17  11  -1   97.79    7.20
   6 -17  -1   87.79    3.10
   6 -17  -1   95.69    7.80
  11   6  -1   96.29    7.70
 -17  11  -1   88.49    6.20
 -17  11  -1   92.09    7.60
 -11  -6   1   97.59    7.60
  17 -11   1   76.89    7.50
  -6  17   1   92.89    6.40
  -6  17   1   76.29    5.90
 -11  -6   1  114.59    8.60
   5 -17  -1   71.99    6.90
 -17  12  -1   64.59    5.40
 -17  12  -1   64.19    6.60
 -17  12  -1   74.69    6.60
  12   5  -1   73.79    7.00
  -5  17   1   69.89    5.90
  17 -12   1   69.09    7.00
 -12  -5   1   81.59    7.00
 -12  -5   1   80.89    7.40
 -17  13  -1   36.40    5.70
   4 -17  -1   37.60    5.80
 -17  13  -1   35.90    4.40
  13   4  -1   33.40    5.70
 -17  13  -1   35.70    5.40
  -4  17   1   38.80    5.00
 -13  -4   1   31.00    5.50
  17 -13   1   34.00    5.90
  14   3  -1   23.60    4.80
 -17  14  -1   18.10    4.30
   3 -17  -1   35.00    5.80
 -17  14  -1   24.10    4.70
  17 -14   1   26.40    5.30
  -3  17   1   27.60    4.80
 -14  -3   1   24.00    5.00
  -3  17   1   23.80    4.00
  15   2  -1  218.98   13.00
   2 -17  -1  229.28   13.20
 -17  15  -1  217.08   12.70
 -17  15  -1  234.98   12.70
 -17  15  -1  224.28   10.60
 -15  -2   1  226.38   11.10
  17 -15   1  254.07   14.30
  -2  17   1  227.98   11.40
 -15  -2   1  225.08   13.20
   1 -17  -1   90.19    8.10
 -17  16  -1   64.89    5.40
 -17  16  -1   68.89    7.00
 -17  16  -1   74.59    7.40
  16   1  -1   83.39    7.90
  16   1  -1   73.99    4.90
 -16  -1   1   73.49    6.00
 -16  -1   1   94.79    8.40
  -1  17   1   85.59    7.30
  17 -16   1   80.79    7.80
 -17  17  -1   55.19    7.30
 -17  17  -1   60.29    6.50
  17   0  -1   39.90    6.70
 -17  17  -1   50.69    4.90
  17   0  -1   45.60    4.30
   0 -17  -1   45.10    7.00
   0 -17  -1   59.39    7.80
 -17   0   1   45.20    5.50
  17 -17   1   47.70    7.40
 -17   0   1   52.79    7.30
   0  17   1   49.90    6.50
  18  -1  -1    3.50    2.20
  18  -1  -1    5.20    3.10
 -17  18  -1    7.60    2.40
  -1 -17  -1    9.60    3.90
 -17  18  -1    4.40    3.00
 -17  18  -1    2.00    2.80
 -18   1   1    2.20    2.10
   1  17   1    5.80    3.20
  17 -18   1    4.50    3.80
 -18   1   1    2.60    3.40
 -17  19  -1   31.70    4.60
  -2 -17  -1   36.30    6.50
 -17  19  -1   36.50    6.20
  19  -2  -1   36.60    4.90
 -17  19  -1   35.00    6.00
  19  -2  -1   32.00    6.20
   2  17   1   41.90    6.40
  17 -19   1   25.30    5.90
 -19   2   1   38.00    6.50
 -19   2   1   45.40    4.90
 -17  20  -1    1.30    1.80
  20  -3  -1    2.90    3.40
  20  -3  -1    7.10    3.30
 -20   3   1    1.10    3.70
   3  17   1    2.20    3.10
 -20   3   1   -0.30    2.20
  -4 -17  -1   11.70    4.60
 -17  21  -1    2.40    3.20
  21  -4  -1    0.70    3.90
 -17  21  -1    4.00    2.70
  21  -4  -1    1.20    3.60
 -21   4   1    0.60    3.30
 -21   4   1    2.70    2.40
  17 -21   1   -4.70    3.10
   4  17   1   10.40    4.20
 -17  22  -1   19.50    4.70
 -17  22  -1   23.80    4.10
  22  -5  -1   25.00    5.80
  -5 -17  -1   19.40    5.70
  17 -22   1   20.40    5.90
 -22   5   1   13.10    3.70
   5  17   1   21.60    5.30
 -22   5   1   11.00    4.70
 -17  23  -1    4.20    3.50
  -6 -17  -1    5.70    4.20
  23  -6  -1   -1.40    3.60
 -17  23  -1    4.80    3.00
 -23   6   1   -1.60    3.30
 -23   6   1    1.80    2.80
  17 -23   1   -0.20    4.10
   6  17   1    2.90    3.90
  -7 -17  -1   -0.10    4.50
 -17  24  -1    5.40    4.20
 -17  24  -1    7.30    3.20
  24  -7  -1    8.60    4.60
   7  17   1    7.40    4.60
 -24   7   1    8.20    3.30
  17 -24   1    5.50    4.50
 -24   7   1    7.60    4.50
 -17  25  -1    3.90    3.90
  -8 -17  -1    4.80    4.70
  25  -8  -1    8.20    4.30
 -17  25  -1    3.10    3.50
   8  17   1    6.20    4.70
 -25   8   1   -1.70    3.60
 -25   8   1    3.80    4.40
  17 -25   1    6.60    5.20
  26  -9  -1   -0.60    4.90
 -17  26  -1    3.00    4.60
 -17  26  -1    2.60    3.60
  17 -26   1    6.20    4.50
 -26   9   1   -3.30    4.60
   9  17   1    1.30    5.50
 -26   9   1    2.60    4.00
 -18  -8  -1   11.30    5.70
  -8  26  -1   11.60    5.80
  -8  26  -1    8.80    4.80
 -18  -8  -1   -4.50    4.60
  26 -18  -1    9.40    5.60
   8 -26   1    2.50    5.10
 -26  18   1   12.40    5.30
  18   8   1   12.00    6.10
  -7  25  -1  110.09   11.10
  25 -18  -1  141.49   12.80
 -18  -7  -1  130.19   12.90
 -18  -7  -1  129.19   11.00
  -7  25  -1  129.19   10.90
  18   7   1  111.39   11.60
   7 -25   1  148.59   13.20
 -25  18   1  115.09   10.70
 -25  18   1  101.29    9.80
  -6  24  -1    3.10    4.10
 -18  -6  -1    5.00    4.20
  -6  24  -1    0.90    3.50
  -6  24  -1   11.10    4.30
  24 -18  -1    5.60    4.30
 -18  -6  -1    9.70    5.10
   6 -24   1   -1.80    4.30
 -24  18   1    2.40    4.10
  18   6   1    6.00    4.60
 -24  18   1   11.40    4.20
 -18  -5  -1    1.80    3.60
  -5  23  -1    2.70    4.20
  -5  23  -1   -1.00    2.90
 -18  -5  -1    2.90    3.90
  23 -18  -1    5.40    4.20
  -5  23  -1    1.00    3.30
 -23  18   1    2.60    3.50
   5 -23   1    2.60    3.90
  18   5   1    0.20    3.60
  22 -18  -1    2.70    4.00
  -4  22  -1   -3.20    2.50
 -18  -4  -1    3.00    4.50
  -4  22  -1   -2.70    3.10
  -4  22  -1    5.30    3.20
  18   4   1    1.50    3.50
 -22  18   1    6.50    3.70
   4 -22   1   -3.20    3.30
   4 -22   1   -7.60    3.50
 -18  -3  -1   49.90    8.50
  -3  21  -1   45.00    6.60
  -3  21  -1   47.40    7.10
 -18  -3  -1   49.99    7.00
  21 -18  -1   51.59    8.40
  -3  21  -1   37.00    6.70
  18   3   1   40.70    7.20
   3 -21   1   37.60    7.40
   3 -21   1   39.40    7.70
  -2  20  -1   -0.80    3.10
 -18  -2  -1    1.50    3.60
  -2  20  -1   -1.40    2.30
 -18  -2  -1    1.20    2.60
  20 -18  -1    5.70    3.60
  -2  20  -1   -2.50    2.70
 -20  18   1   -1.60    1.00
   2 -20   1    6.10    4.30
   2 -20   1   -0.80    3.30
  18   2   1   -3.30    2.70
 -20  18   1    4.10    2.70
  19 -18  -1   60.29    9.30
  -1  19  -1   51.59    7.10
 -18  -1  -1   62.19    6.70
 -18  -1  -1   41.90    8.50
  -1  19  -1   54.19    7.70
   1 -19   1   53.09    9.70
 -19  18   1   56.99    3.60
   1 -19   1   58.49    9.70
  18   1   1   49.60    7.40
 -19  18   1   66.09    6.50
 -18   0  -1    5.10    3.80
   0  18  -1    3.90    3.00
   0  18  -1    5.50    3.40
  18 -18  -1    7.10    3.30
 -18   0  -1    6.50    3.20
   0  18  -1    3.40    3.00
   0 -18   1   10.60    4.20
   0 -18   1   12.90    4.60
  18   0   1    5.40    3.30
 -18  18   1    5.20    2.90
 -18  18   1    6.90    1.80
  17 -18  -1    2.80    3.20
   1  17  -1    4.50    3.00
   1  17  -1    4.70    2.90
 -18   1  -1   -1.30    2.10
 -18   1  -1    0.00    2.70
 -17  18   1    1.60    2.60
  18  -1   1   -1.20    2.40
  -1 -17   1    1.90    3.30
  18  -1   1    1.40    1.30
  -1 -17   1    0.00    2.10
 -17  18   1    1.30    1.30
 -18   2  -1   20.50    4.30
   2  16  -1   22.20    4.70
 -18   2  -1   13.90    4.40
   2  16  -1   15.70    4.10
  16 -18  -1   16.80    4.40
  -2 -16   1   14.70    3.20
 -16  18   1   24.20    3.00
  18  -2   1   17.00    2.80
  18  -2   1   20.40    4.90
  -2 -16   1   27.70    5.80
 -16  18   1   22.00    4.20
   3  15  -1   97.79    7.90
   3  15  -1   96.39    8.40
 -18   3  -1   93.99    7.50
 -18   3  -1   80.59    8.10
  15 -18  -1   95.49    8.50
  18  -3   1   91.49    8.20
  -3 -15   1   92.29    6.30
  -3 -15   1   89.39    8.60
 -15  18   1  108.29    7.70
 -15  18   1   84.09    5.20
   4  14  -1    0.50    2.50
 -18   4  -1    0.40    2.60
 -18   4  -1   -0.30    2.00
  14 -18  -1    4.50    3.20
  -4 -14   1    0.60    1.50
 -14  18   1   -3.30    1.80
  -4 -14   1    0.50    2.60
 -14  18   1    1.50    1.40
  18  -4   1    3.00    2.80
  13 -18  -1  195.48    9.90
  13 -18  -1  213.68   12.90
 -18   5  -1  220.68   11.90
 -18   5  -1  219.48   13.00
   5  13  -1  208.78   12.40
 -13  18   1  225.18    9.50
  18  -5   1  206.58   12.40
  -5 -13   1  197.68   12.70
 -13  18   1  217.48   11.10
  -5 -13   1  202.78    8.60
   6  12  -1   -0.20    2.40
 -18   6  -1    0.80    2.00
  12 -18  -1    2.00    2.60
 -18   6  -1    0.60    2.80
 -12  18   1    1.70    2.30
  -6 -12   1    2.20    2.70
  18  -6   1    3.20    2.60
 -12  18   1    0.70    1.40
   7  11  -1    4.10    1.20
  11 -18  -1    3.50    2.80
   7  11  -1    3.40    2.60
 -18   7  -1    5.60    3.20
 -18   7  -1    4.60    2.40
  18  -7   1   -0.40    2.40
 -11  18   1    5.40    2.30
  -7 -11   1    5.20    3.00
   8  10  -1   15.20    4.00
  10 -18  -1   16.50    4.10
 -18   8  -1   23.10    4.80
   8  10  -1   23.00    4.30
 -18   8  -1   19.40    3.70
 -18   8  -1   23.60    4.40
  18  -8   1   30.20    5.50
 -10  18   1   22.50    3.40
 -10  18   1   32.80    4.70
  -8 -10   1   22.10    4.80
   9 -18  -1   44.20    6.40
   9   9  -1   42.60    5.40
   9   9  -1   43.00    6.50
 -18   9  -1   49.20    6.20
 -18   9  -1   43.70    4.70
 -18   9  -1   55.19    7.10
  18  -9   1   42.30    6.50
  -9  18   1   44.00    4.70
  -9  18   1   44.30    4.20
  -9  -9   1   48.40    7.10
  10   8  -1    3.30    2.70
 -18  10  -1    6.30    2.80
   8 -18  -1    2.90    2.40
 -18  10  -1    1.40    2.50
 -18  10  -1    1.10    1.80
 -10  -8   1    0.30    2.50
  -8  18   1    6.10    2.50
  18 -10   1    3.70    2.90
  -8  18   1    1.70    1.80
   7 -18  -1   39.50    2.60
   7 -18  -1   51.79    6.90
 -18  11  -1   44.40    6.00
 -18  11  -1   47.80    6.80
  11   7  -1   41.20    6.30
 -18  11  -1   47.60    6.10
  18 -11   1   45.90    6.70
 -11  -7   1   36.70    6.20
  -7  18   1   44.10    4.50
 -11  -7   1   47.70    4.90
  -7  18   1   45.50    4.80
  12   6  -1   94.79    8.20
 -18  12  -1   88.39    7.40
 -18  12  -1   89.29    7.40
   6 -18  -1   89.09    8.10
 -18  12  -1  107.99    8.50
  -6  18   1  100.99    7.00
  18 -12   1   96.59    8.20
 -12  -6   1   77.49    7.80
 -12  -6   1   83.59    6.60
   5 -18  -1   27.40    5.30
 -18  13  -1   32.20    4.40
 -18  13  -1   29.40    5.00
 -18  13  -1   20.80    4.70
  13   5  -1   33.60    5.60
  18 -13   1   27.30    5.70
 -13  -5   1   23.60    5.10
 -13  -5   1   26.20    4.20
  -5  18   1   29.80    4.60
 -18  14  -1   38.20    5.80
  14   4  -1   50.19    7.10
 -18  14  -1   40.10    6.30
   4 -18  -1   33.90    5.90
 -18  14  -1   45.10    4.50
 -14  -4   1   37.50    5.10
 -14  -4   1   42.90    6.80
  18 -14   1   47.50    7.20
  -4  18   1   35.30    4.80
   3 -18  -1  190.08   12.10
 -18  15  -1  182.88   11.30
  15   3  -1  191.58   12.00
 -18  15  -1  173.08   11.30
 -18  15  -1  186.08    9.40
  -3  18   1  157.58   10.60
 -15  -3   1  191.78   10.10
 -15  -3   1  196.28   12.40
  -3  18   1  174.18   10.00
  18 -15   1  195.58   12.80
 -18  16  -1    7.70    3.50
 -18  16  -1    1.50    2.90
 -18  16  -1   -0.90    1.70
   2 -18  -1   -0.10    2.50
  16   2  -1    7.50    3.70
  18 -16   1    2.50    2.70
 -16  -2   1   -1.90    2.50
  -2  18   1    0.40    2.20
  -2  18   1    2.20    2.40
 -16  -2   1   -1.00    2.10
 -18  17  -1   19.90    4.70
 -18  17  -1   18.10    4.40
   1 -18  -1   10.50    4.40
  17   1  -1   14.50    2.50
  17   1  -1   21.30    4.90
   1 -18  -1   16.20    4.60
 -18  17  -1   17.70    3.40
 -17  -1   1   19.30    3.70
  -1  18   1   19.30    4.50
 -17  -1   1   24.50    5.50
  18 -17   1   18.10    4.80
   0 -18  -1  116.19    9.90
  18   0  -1   98.49    6.20
 -18  18  -1  109.49    9.00
 -18  18  -1  105.99    9.10
  18   0  -1  105.89    9.40
 -18  18  -1  124.19    7.40
 -18   0   1   98.89    9.20
 -18   0   1  116.29    7.70
   0  18   1  114.19    9.00
  18 -18   1  104.29    9.90
  -1 -18  -1    6.90    4.10
  19  -1  -1   10.20    3.70
  19  -1  -1    6.30    2.80
 -18  19  -1    7.90    2.70
   1  18   1    4.10    3.10
  18 -19   1    9.30    4.60
 -19   1   1    6.30    2.80
  20  -2  -1  105.09    9.60
 -18  20  -1   92.69    8.90
 -18  20  -1  106.59    9.20
  -2 -18  -1  103.19    9.90
 -18  20  -1  102.79    7.00
 -20   2   1   96.19    7.30
   2  18   1  104.49    9.20
 -20   2   1   89.09    8.90
  18 -20   1  105.79   10.10
 -18  21  -1   11.80    4.40
 -18  21  -1   13.90    3.50
  -3 -18  -1   18.90    5.40
  21  -3  -1   17.20    5.00
  21  -3  -1    4.60    4.40
   3  18   1    8.70    3.80
 -21   3   1   15.20    4.90
 -21   3   1   16.30    3.90
  18 -21   1   15.00    5.10
  -4 -18  -1    0.20    3.80
  22  -4  -1   -4.80    3.00
 -18  22  -1   -4.10    2.70
 -18  22  -1   -1.30    2.30
 -22   4   1   -0.20    2.50
 -22   4   1    1.40    3.40
   4  18   1   -3.90    3.00
  18 -22   1    0.50    3.90
  23  -5  -1   60.69    8.70
 -18  23  -1   49.90    7.30
  -5 -18  -1   44.20    8.20
 -18  23  -1   40.70    5.50
 -23   5   1   44.20    7.40
   5  18   1   44.20    7.40
  18 -23   1   52.79    9.00
 -23   5   1   45.80    5.90
  -6 -18  -1   53.49    9.10
 -18  24  -1   51.29    7.70
  24  -6  -1   55.49    8.60
 -18  24  -1   71.49    6.70
 -24   6   1   40.00    7.40
 -24   6   1   42.10    6.10
  18 -24   1   76.09   10.70
   6  18   1   55.59    8.10
 -18  25  -1   -2.00    3.20
 -18  25  -1    1.20    4.00
  -7 -18  -1   -4.80    4.20
  25  -7  -1    6.80    4.60
  18 -25   1    1.80    4.30
 -25   7   1    2.10    3.80
 -25   7   1    8.70    5.00
   7  18   1   -2.10    4.70
 -25   7   1    7.10    4.50
 -18  26  -1    6.00    3.90
 -18  26  -1    7.60    4.70
  -8 -18  -1    6.60    5.80
   8  18   1   10.00    5.90
 -26   8   1    6.10    4.50
  18 -26   1    8.50    5.90
 -19  -7  -1   17.00    6.50
 -19  -7  -1   24.20    5.90
  26 -19  -1   27.20    7.40
  -7  26  -1   28.20    7.50
 -26  19   1   17.10    5.80
   7 -26   1    5.10    6.20
   7 -26   1   20.10    6.70
  19   7   1   31.20    7.30
 -19  -6  -1    9.10    4.80
  25 -19  -1   11.40    5.70
  -6  25  -1    5.00    5.20
  -6  25  -1    5.80    4.40
  19   6   1    4.30    5.10
 -25  19   1   -1.70    4.40
   6 -25   1    9.50    5.10
  -5  24  -1    1.60    3.90
  24 -19  -1    4.90    4.40
 -19  -5  -1   10.10    5.50
  -5  24  -1    7.50    4.90
 -24  19   1    7.60    4.00
   5 -24   1    9.30    5.20
  19   5   1   -3.60    4.60
   5 -24   1   13.90    5.70
  -4  23  -1   40.10    6.70
  -4  23  -1   43.40    7.90
 -19  -4  -1   39.30    6.60
  23 -19  -1   23.40    6.30
 -19  -4  -1   39.20    8.00
 -23  19   1   36.50    6.30
   4 -23   1   40.50    7.80
   4 -23   1   35.80    7.60
  19   4   1   32.30    6.80
  -3  22  -1   -2.10    2.80
 -19  -3  -1    5.70    4.30
  22 -19  -1    3.80    4.00
 -19  -3  -1   -1.40    3.30
  -3  22  -1    3.00    5.20
 -22  19   1    2.90    3.50
   3 -22   1   -4.20    3.40
  19   3   1    0.10    3.80
   3 -22   1    7.50    4.10
  -2  21  -1   38.30    6.20
  -2  21  -1   48.70    7.50
  21 -19  -1   45.80    7.70
 -19  -2  -1   33.00    6.00
 -19  -2  -1   38.40    7.50
   2 -21   1   42.60    7.90
   2 -21   1   48.40    8.50
  19   2   1   38.00    7.20
 -21  19   1   48.60    6.80
 -19  -1  -1  119.89    9.50
 -19  -1  -1   99.99   10.10
  -1  20  -1  117.59    9.30
  -1  20  -1  109.79   10.10
  20 -19  -1  112.49   10.30
   1 -20   1  112.99   10.90
  19   1   1   95.29    9.30
 -20  19   1  107.59    9.00
   1 -20   1  106.39   10.40
  19 -19  -1    5.70    3.50
 -19   0  -1   -1.10    2.90
   0  19  -1    1.30    2.90
 -19   0  -1    3.10    2.90
   0  19  -1   -4.00    2.80
   0 -19   1   -0.30    3.80
 -19  19   1   -1.40    1.20
 -19  19   1   -0.60    2.70
  19   0   1   -0.80    2.50
   1  18  -1  160.38   11.60
 -19   1  -1  170.78   10.90
 -19   1  -1  145.09   11.60
  18 -19  -1  155.18   12.00
   1  18  -1  171.58   11.10
  19  -1   1  160.48   11.60
 -18  19   1  132.89    9.60
  -1 -18   1  154.18   13.30
 -18  19   1  138.49    6.70
 -19   2  -1  119.79   10.10
   2  17  -1   95.49    8.30
  17 -19  -1  108.89    9.70
 -19   2  -1   94.99    7.90
   2  17  -1  108.79    9.20
  -2 -17   1   78.19    6.40
 -17  19   1   93.19    7.50
  19  -2   1   97.29    8.90
 -17  19   1   79.99    5.10
  -2 -17   1   99.89    9.60
 -19   3  -1   12.80    4.40
 -19   3  -1   15.70    3.90
  16 -19  -1   13.00    4.50
   3  16  -1   12.30    4.10
  -3 -16   1    9.90    4.30
 -16  19   1   18.20    2.80
  -3 -16   1    9.10    2.50
  19  -3   1    8.60    4.00
 -16  19   1   11.70    3.60
 -19   4  -1   73.79    7.80
  15 -19  -1   74.69    7.90
 -19   4  -1   85.79    7.40
   4  15  -1   79.79    8.00
  -4 -15   1   83.09    8.60
 -15  19   1   86.89    7.10
  19  -4   1   86.19    8.20
 -15  19   1   77.49    5.10
  -4 -15   1   79.99    5.20
 -19   5  -1   68.89    7.60
  14 -19  -1   69.29    7.70
   5  14  -1   65.99    7.10
 -19   5  -1   76.59    6.80
  19  -5   1   77.69    7.90
 -14  19   1   73.99    5.00
  -5 -14   1   64.79    8.70
  -5 -14   1   62.59    4.10
 -14  19   1   72.69    6.50
  13 -19  -1   75.79    7.80
   6  13  -1   87.69    8.00
 -19   6  -1   76.79    7.80
 -19   6  -1   79.99    7.00
  19  -6   1   68.09    7.30
 -13  19   1   87.79    6.90
  -6 -13   1   63.39    8.60
 -19   7  -1    3.00    2.40
 -19   7  -1    4.40    3.20
   7  12  -1    4.80    3.10
  12 -19  -1    1.40    2.40
 -12  19   1    0.10    1.70
 -12  19   1    2.20    2.20
  -7 -12   1    3.10    3.10
  19  -7   1   -0.70    2.70
  11 -19  -1   54.09    7.20
 -19   8  -1   56.49    5.90
   8  11  -1   61.59    6.60
 -19   8  -1   52.29    7.20
   8  11  -1   56.39    3.50
 -19   8  -1   65.19    5.70
  19  -8   1   69.49    7.30
 -11  19   1   57.49    4.90
  -8 -11   1   69.39    8.80
 -11  19   1   52.69    5.40
   9  10  -1   70.09    5.50
 -19   9  -1   60.79    6.20
   9  10  -1   74.59    7.40
 -19   9  -1   64.09    7.10
  10 -19  -1   63.89    7.00
 -19   9  -1   68.69    5.90
  19  -9   1   75.49    7.50
  -9 -10   1   54.59    7.70
 -10  19   1   71.69    6.10
 -10  19   1   60.69    5.20
   9 -19  -1   86.09    8.00
  10   9  -1   77.29    7.50
 -19  10  -1   68.79    5.90
 -19  10  -1   59.09    7.80
 -19  10  -1   72.69    6.70
 -10  -9   1   68.09    7.40
  -9  19   1   65.19    5.90
  19 -10   1   73.09    7.60
  -9  19   1   77.49    5.90
 -19  11  -1    0.70    2.40
   8 -19  -1    3.30    1.50
   8 -19  -1    1.10    2.50
 -19  11  -1   -2.90    1.80
 -19  11  -1    0.80    1.80
  -8  19   1    3.70    2.40
  -8  19   1    0.80    1.90
  19 -11   1   -0.40    2.40
 -11  -8   1    4.40    2.30
 -11  -8   1   -0.80    2.70
   7 -19  -1   18.60    4.60
 -19  12  -1   12.00    3.60
 -19  12  -1   18.20    3.50
 -19  12  -1   22.30    4.90
  12   7  -1   18.60    4.70
 -12  -7   1   15.20    3.80
  19 -12   1   19.60    5.10
  -7  19   1   16.20    3.50
 -12  -7   1   18.20    4.70
 -19  13  -1  133.69    9.40
  13   6  -1  156.98   10.70
 -19  13  -1  146.39   10.40
   6 -19  -1  137.59   10.40
 -19  13  -1  136.29    8.10
 -13  -6   1  136.49    8.60
  -6  19   1  132.89    8.70
  19 -13   1  156.18   11.10
 -13  -6   1  147.09   10.70
 -19  14  -1   94.69    6.40
 -19  14  -1   76.79    7.20
  14   5  -1   83.79    8.10
 -19  14  -1   79.49    7.90
   5 -19  -1   88.79    8.40
 -14  -5   1   93.99    8.50
 -14  -5   1   70.49    6.20
  19 -14   1   63.09    8.60
  -5  19   1   81.09    6.50
 -19  15  -1    6.00    3.30
  15   4  -1    1.50    2.60
 -19  15  -1    6.10    3.50
   4 -19  -1    7.80    3.60
 -19  15  -1    2.90    2.00
 -15  -4   1    2.70    3.20
  -4  19   1    6.60    3.00
  -4  19   1   14.90    4.10
 -15  -4   1    0.20    2.00
  19 -15   1    8.70    3.80
 -19  16  -1  138.99   10.10
   3 -19  -1  110.19    9.60
  16   3  -1  109.79    9.60
 -19  16  -1  105.59    8.80
 -19  16  -1  112.49    7.20
  -3  19   1  120.39    9.20
  19 -16   1  114.79   10.20
 -16  -3   1  121.99    8.10
  -3  19   1  113.99    8.00
 -16  -3   1  116.89    9.90
   2 -19  -1   88.99    8.80
 -19  17  -1   85.69    8.50
  17   2  -1   99.69    8.80
 -19  17  -1   84.29    8.00
 -19  17  -1   82.59    6.20
 -17  -2   1   95.89    7.10
  19 -17   1   97.39    9.30
  -2  19   1   85.59    8.10
 -17  -2   1   89.89    8.90
 -19  18  -1    1.10    2.10
  18   1  -1    0.80    2.60
   1 -19  -1    5.30    3.90
   1 -19  -1    2.80    3.10
  -1  19   1    1.20    3.00
 -18  -1   1   -0.20    2.30
  19 -18   1    0.80    2.70
 -19  19  -1   13.80    4.30
   0 -19  -1   13.40    5.50
 -19  19  -1    9.30    2.80
 -19  19  -1   16.20    4.80
  19 -19   1   14.80    5.00
 -19   0   1    4.80    3.70
   0  19   1   15.10    4.20
 -19   0   1   12.80    3.20
 -19  20  -1    5.50    3.50
 -19  20  -1    4.30    2.60
 -19  20  -1    2.30    3.70
  -1 -19  -1    8.00    4.40
  20  -1  -1    1.20    3.00
 -20   1   1    4.00    3.70
 -20   1   1    3.80    2.70
  19 -20   1    3.10    3.90
   1  19   1   -1.70    2.90
  21  -2  -1    4.50    3.40
  -2 -19  -1    1.70    4.00
  -2 -19  -1   -0.30    1.90
 -19  21  -1   -2.10    2.00
 -19  21  -1    5.70    3.50
  19 -21   1    0.50    3.30
 -21   2   1   -0.20    2.60
 -21   2   1    2.80    3.50
   2  19   1    1.40    3.50
  22  -3  -1   23.20    5.90
  -3 -19  -1   16.60    5.90
 -19  22  -1   16.10    4.90
 -19  22  -1   18.90    4.00
  19 -22   1   21.90    6.10
 -22   3   1   24.20    5.90
   3  19   1   29.40    6.20
 -22   3   1   19.40    4.00
  23  -4  -1    4.40    4.00
 -19  23  -1    5.50    3.90
  -4 -19  -1   14.00    5.50
 -19  23  -1    8.70    3.20
   4  19   1    3.80    4.20
 -23   4   1    0.80    3.10
  19 -23   1    9.80    4.30
 -23   4   1   12.20    4.70
 -19  24  -1    8.60    4.20
  24  -5  -1    3.60    4.60
  -5 -19  -1   14.90    5.90
 -24   5   1    2.90    4.60
   5  19   1    2.40    4.80
 -24   5   1    7.50    3.70
  19 -24   1    7.10    4.70
  25  -6  -1   -0.20    4.80
  -6 -19  -1   -4.30    5.10
 -19  25  -1    6.70    4.40
 -19  25  -1   -1.70    3.30
  19 -25   1    1.70    4.20
 -25   6   1    7.60    4.00
   6  19   1   -1.40    4.90
 -25   6   1    0.90    4.40
 -19  26  -1    2.70    4.00
  26  -7  -1    3.50    5.30
  -7 -19  -1   11.00    6.30
  19 -26   1    7.80    6.00
 -26   7   1    5.20    4.80
   7  19   1    3.40    6.10
 -26   7   1    2.10    4.80
 -20  -5  -1    1.00    5.20
 -20  -5  -1    6.10    4.80
  25 -20  -1   -5.30    5.00
  -5  25  -1   -3.00    3.60
  -5  25  -1    6.60    5.70
  20   5   1    2.40    5.00
 -25  20   1    1.60    4.60
   5 -25   1    3.30    6.00
  -4  24  -1    6.50    4.80
 -20  -4  -1   -1.20    3.80
  -4  24  -1   -7.10    3.40
 -20  -4  -1    1.70    4.60
  24 -20  -1    4.00    4.20
   4 -24   1   11.40    5.50
 -24  20   1    4.40    4.30
   4 -24   1    3.20    5.10
  20   4   1   -0.10    4.30
 -20  -3  -1   24.50    5.60
  -3  23  -1   33.60    7.10
  23 -20  -1   26.80    6.40
 -20  -3  -1   25.90    6.90
  -3  23  -1   32.40    6.30
 -23  20   1   40.10    6.50
   3 -23   1   20.60    6.00
   3 -23   1   23.80    7.00
  20   3   1   24.10    6.10
  -2  22  -1  115.69    9.80
 -20  -2  -1  122.69   10.10
  -2  22  -1  134.69   11.40
  22 -20  -1  129.89   11.70
 -20  -2  -1  120.99   11.40
  20   2   1  109.89   10.80
   2 -22   1  131.99   12.10
 -22  20   1  113.89    9.60
   2 -22   1  132.99   11.90
 -20  -1  -1    7.30    4.60
  21 -20  -1    4.10    4.40
  -1  21  -1    1.90    3.10
 -20  -1  -1    2.20    4.00
 -21  20   1    7.20    3.60
  20   1   1    1.30    3.50
   1 -21   1    0.70    4.50
 -20   0  -1   13.40    4.90
  20 -20  -1   24.70    6.30
   0  20  -1   18.10    5.50
   0  20  -1   30.80    5.80
 -20   0  -1   18.20    4.60
  20   0   1   11.60    5.10
   0 -20   1   16.90    5.60
 -20  20   1    8.80    1.90
   1  19  -1  137.09   10.40
 -20   1  -1  160.88   10.60
   1  19  -1  149.19   11.50
  19 -20  -1  141.59   11.70
 -20   1  -1  130.79   11.50
 -19  20   1  140.79   10.10
  20  -1   1  142.69   11.40
  -1 -19   1  138.39   11.80
   2  18  -1    2.00    3.20
 -20   2  -1    0.70    3.40
 -20   2  -1    6.10    3.20
  20  -2   1    3.00    3.20
 -18  20   1    3.50    2.80
  20  -2   1    0.10    1.70
  -2 -18   1    5.00    2.60
  -2 -18   1    6.80    4.20
 -18  20   1    2.50    1.60
  17 -20  -1   74.69    8.30
 -20   3  -1   91.89    8.90
 -20   3  -1   70.29    7.00
   3  17  -1   55.89    7.90
  20  -3   1   64.79    8.50
 -17  20   1   73.39    7.20
  -3 -17   1   65.09    5.40
  -3 -17   1   71.19    9.40
 -17  20   1   71.19    4.80
   4  16  -1   13.40    4.50
 -20   4  -1    8.80    3.30
 -16  20   1    7.10    3.10
 -16  20   1    9.90    2.30
  -4 -16   1    7.40    2.10
  20  -4   1    5.20    4.00
  15 -20  -1    3.10    3.30
 -20   5  -1   -1.10    3.00
 -20   5  -1    3.60    2.80
   5  15  -1    8.30    3.60
  -5 -15   1    2.50    1.30
  20  -5   1    3.90    3.20
  -5 -15   1    2.20    3.20
 -15  20   1    2.90    2.40
 -20   6  -1  101.39    9.10
   6  14  -1   96.79    8.70
  14 -20  -1   92.79    8.80
 -20   6  -1  104.79    8.40
  -6 -14   1   96.49    9.50
  20  -6   1  102.09    9.10
 -14  20   1   95.09    7.50
 -14  20   1  104.39    6.30
 -20   7  -1    1.80    2.70
  13 -20  -1   -0.10    2.60
 -20   7  -1   -0.50    2.30
   7  13  -1    0.60    2.50
 -13  20   1   -0.40    1.70
  -7 -13   1   -0.10    3.30
 -13  20   1    2.30    2.50
  20  -7   1    0.50    2.80
  12 -20  -1   23.60    5.30
 -20   8  -1   18.30    5.00
   8  12  -1   25.60    5.10
 -20   8  -1   20.00    4.00
 -20   8  -1   21.30    4.50
  20  -8   1   13.40    4.70
 -12  20   1   23.40    4.50
 -12  20   1   21.80    3.50
  -8 -12   1   29.00    6.00
 -20   9  -1   94.49    7.70
 -20   9  -1   98.89    7.30
  11 -20  -1   94.09    8.70
 -20   9  -1  104.39    9.10
   9  11  -1   84.19    4.90
   9  11  -1  102.29    8.80
 -11  20   1   97.89    7.50
  -9 -11   1   99.79    9.20
  20  -9   1  111.79    9.30
 -11  20   1  101.69    6.70
  10 -20  -1   85.89    8.20
 -20  10  -1   63.19    5.90
 -20  10  -1   50.29    7.40
 -20  10  -1   64.59    6.60
  10  10  -1   66.19    7.20
 -10 -10   1   74.49    7.90
  20 -10   1   81.89    8.10
 -10  20   1   66.29    6.00
 -10  20   1   68.09    5.70
 -20  11  -1   10.10    3.80
   9 -20  -1   15.90    4.60
 -20  11  -1    9.40    2.90
 -20  11  -1   10.00    3.50
  11   9  -1   13.60    4.20
  -9  20   1   13.60    3.20
  20 -11   1   14.10    4.00
  -9  20   1   12.10    3.30
 -11  -9   1   11.20    3.20
 -11  -9   1   17.20    4.80
 -20  12  -1   23.20    4.10
  12   8  -1   26.00    5.40
 -20  12  -1   23.70    5.10
   8 -20  -1   21.60    4.90
 -20  12  -1   21.50    4.70
  -8  20   1   26.50    4.30
 -12  -8   1   23.00    4.40
 -12  -8   1   25.30    5.60
  20 -12   1   16.50    4.70
   7 -20  -1   15.50    4.80
 -20  13  -1   27.80    4.30
 -20  13  -1   17.20    4.30
 -20  13  -1   12.40    4.40
  13   7  -1   20.40    4.80
 -13  -7   1   13.60    4.80
  20 -13   1   23.80    5.50
  -7  20   1   21.60    4.10
 -13  -7   1   24.30    4.40
  14   6  -1   19.60    4.90
 -20  14  -1   19.30    4.90
   6 -20  -1   19.00    5.00
 -20  14  -1   21.10    3.60
 -20  14  -1   21.80    4.70
 -14  -6   1   17.60    4.80
  20 -14   1   18.00    4.70
 -14  -6   1   17.70    3.80
  -6  20   1   19.60    4.10
 -20  15  -1   17.90    4.50
  15   5  -1   12.50    4.00
 -20  15  -1   19.30    4.70
 -20  15  -1   18.50    3.50
   5 -20  -1   13.10    4.10
  -5  20   1   13.80    3.60
 -15  -5   1   17.50    3.90
  -5  20   1   16.40    4.20
 -15  -5   1   10.80    4.30
  20 -15   1   19.00    4.80
  16   4  -1   62.39    8.20
 -20  16  -1   92.79    9.60
 -20  16  -1   63.29    5.50
 -20  16  -1   69.69    7.20
 -16  -4   1   56.49    5.80
  20 -16   1   72.99    8.00
  -4  20   1   67.19    7.30
  -4  20   1   65.29    6.10
 -20  17  -1    2.10    2.10
 -20  17  -1    4.80    5.60
  17   3  -1    2.10    2.80
   3 -20  -1   -0.50    3.00
 -20  17  -1    6.00    3.70
  20 -17   1    4.40    3.60
 -17  -3   1    1.80    3.60
 -17  -3   1    3.70    2.70
  -3  20   1    1.40    2.80
   2 -20  -1   31.70    6.30
 -20  18  -1   38.30    4.70
 -20  18  -1   35.30    6.20
   2 -20  -1   29.50    7.40
 -20  18  -1   25.80    5.70
  20 -18   1   36.00    6.90
 -18  -2   1   31.70    4.80
 -18  -2   1   39.90    7.20
  -2  20   1   33.80    6.40
 -20  19  -1   35.50    4.70
  19   1  -1   39.50    6.90
   1 -20  -1   32.60    6.40
 -20  19  -1   32.90    6.30
 -20  19  -1   40.60    6.90
  20 -19   1   37.50    7.50
 -19  -1   1   36.00    6.70
  -1  20   1   27.50    5.50
 -19  -1   1   35.60    5.00
 -20  20  -1   46.70    7.20
 -20  20  -1   49.00    5.10
  20   0  -1   56.89    8.30
   0 -20  -1   38.10    7.70
 -20  20  -1   45.40    7.40
 -20   0   1   33.70    6.50
   0  20   1   38.90    6.50
  20 -20   1   36.00    7.20
 -20   0   1   37.30    5.20
  -1 -20  -1    2.20    3.80
 -20  21  -1   -1.80    2.40
  21  -1  -1    2.20    3.10
 -20  21  -1   -4.40    3.20
  20 -21   1   10.90    4.30
 -21   1   1    2.70    3.10
   1  20   1    2.20    3.90
 -21   1   1   -2.30    3.20
  22  -2  -1    7.00    3.70
  -2 -20  -1    2.80    4.30
 -20  22  -1    9.00    4.10
 -20  22  -1    2.40    2.60
  20 -22   1    4.70    3.80
   2  20   1    4.60    4.10
 -22   2   1    2.40    3.80
 -22   2   1   12.30    3.70
 -20  23  -1    7.00    3.00
  -3 -20  -1   -4.10    4.00
  23  -3  -1    8.60    4.40
 -20  23  -1    8.70    4.70
 -23   3   1    7.10    3.60
 -23   3   1    9.50    5.00
   3  20   1    7.10    4.50
  20 -23   1    3.50    4.50
  -4 -20  -1   12.90    5.40
 -20  24  -1   15.50    4.20
  24  -4  -1    5.00    4.80
 -20  24  -1    8.30    4.60
  20 -24   1   12.80    5.50
 -24   4   1   -2.20    4.40
 -24   4   1   11.20    4.20
 -20  25  -1   34.30    6.90
  25  -5  -1   42.50    8.20
 -20  25  -1   41.90    5.80
   5  20   1   42.90    8.20
 -25   5   1   40.60    6.50
 -21  -4  -1    5.70    5.00
 -21  -4  -1   10.30    5.70
  25 -21  -1   15.40    6.30
  -4  25  -1   23.30    7.00
  -4  25  -1   13.30    6.90
 -25  21   1   25.20    6.00
   4 -25   1   27.80    6.80
  21   4   1   15.00    6.20
   4 -25   1   13.00    6.00
 -21  -3  -1    6.50    4.30
  -3  24  -1    3.20    4.90
  -3  24  -1    1.40    3.90
  21   3   1    3.30    4.80
 -24  21   1    6.20    4.30
 -21  -2  -1    5.20    4.00
  -2  23  -1    1.50    4.70
  23 -21  -1    5.80    4.60
  -2  23  -1    2.60    3.70
 -21  -2  -1   -2.20    4.30
 -23  21   1   -0.80    3.90
  21   2   1    2.20    4.50
   2 -23   1    2.40    5.80
   2 -23   1   -1.00    4.70
  22 -21  -1    0.40    4.60
  -1  22  -1    2.50    3.70
  -1  22  -1    5.10    4.10
 -21  -1  -1    4.50    4.00
 -21  -1  -1    8.70    4.50
 -22  21   1    1.20    3.90
  21   1   1    4.00    4.60
   1 -22   1    3.90    5.00
   0  21  -1    5.20    3.80
  21 -21  -1    3.70    4.50
 -21   0  -1    2.50    3.40
 -21   0  -1    6.60    4.10
   0 -21   1    1.70    3.60
  21   0   1    8.10    4.00
 -21  21   1    1.70    3.70
   0 -21   1    6.30    4.50
 -21   1  -1    6.20    4.20
  20 -21  -1    3.10    4.20
 -21   1  -1   -3.30    3.40
  -1 -20   1    1.30    3.60
 -20  21   1   -0.60    3.30
  21  -1   1   -1.30    3.60
  -1 -20   1   -1.90    2.80
 -21   2  -1   36.10    6.80
  19 -21  -1   23.30    6.00
   2  19  -1   26.90    6.00
 -21   2  -1   30.70    5.80
  -2 -19   1   16.80    5.40
 -19  21   1   20.20    2.80
  -2 -19   1   20.80    3.80
 -21   3  -1   17.10    5.20
   3  18  -1   21.40    5.50
  18 -21  -1   36.50    6.80
 -21   3  -1   35.70    5.80
  21  -3   1   32.40    6.80
  -3 -18   1   39.60    7.60
  -3 -18   1   27.20    4.30
 -18  21   1   32.70    3.60
 -18  21   1   28.80    5.40
   4  17  -1    3.10    3.20
 -21   4  -1    3.80    3.70
 -21   4  -1    2.30    2.80
  17 -21  -1   -3.10    3.10
  21  -4   1   -2.70    2.80
  -4 -17   1    0.70    3.40
  21  -4   1   -6.50    2.80
 -17  21   1   -1.10    2.50
  -4 -17   1    2.20    1.80
 -21   5  -1  100.29    9.60
 -21   5  -1   90.79    8.20
   5  16  -1   90.59    9.00
  16 -21  -1   79.39    8.80
 -16  21   1   91.59    6.00
  -5 -16   1   91.99    9.50
 -16  21   1   85.19    7.70
  21  -5   1  106.69    9.70
 -21   6  -1    6.20    3.30
 -21   6  -1    2.20    3.20
  15 -21  -1    0.20    2.80
   6  15  -1    0.90    2.90
  21  -6   1    2.90    3.30
  -6 -15   1   -1.10    3.10
 -15  21   1    4.30    3.00
 -15  21   1   -0.60    1.80
   7  14  -1    6.20    3.40
  14 -21  -1    1.20    2.90
 -21   7  -1    4.20    2.90
 -21   7  -1    7.70    4.00
  -7 -14   1    3.60    4.20
 -14  21   1    6.00    2.30
 -14  21   1    2.90    2.80
  21  -7   1    6.00    3.30
 -21   8  -1    3.20    2.90
 -21   8  -1    0.80    2.60
   8  13  -1    0.20    2.50
 -13  21   1    2.90    2.70
 -13  21   1    3.90    2.20
  21  -8   1    9.90    4.00
 -21   9  -1  263.37   14.00
   9  12  -1  257.87   15.00
 -21   9  -1  238.28   12.60
  21  -9   1  254.27   15.20
 -12  21   1  257.67   11.90
 -12  21   1  255.97   13.00
  10  11  -1   12.70    4.40
 -21  10  -1   11.60    3.80
 -21  10  -1   14.30    3.60
 -21  10  -1    9.30    4.70
 -10 -11   1    7.90    4.40
 -11  21   1   14.90    3.60
  21 -10   1    7.90    3.40
 -11  21   1    9.70    2.90
 -21  11  -1   22.30    4.60
 -21  11  -1   31.70    6.80
 -21  11  -1   20.70    3.90
  11  10  -1   28.40    5.60
 -11 -10   1   23.90    6.50
 -10  21   1   26.50    4.70
  21 -11   1   23.40    5.40
 -11 -10   1   20.10    4.50
 -21  12  -1   18.60    4.20
 -21  12  -1   24.20    5.80
  12   9  -1   17.40    4.70
 -21  12  -1   19.90    3.90
 -12  -9   1   10.50    3.50
  -9  21   1   29.30    4.80
  21 -12   1   18.00    5.30
  13   8  -1   17.10    4.80
 -21  13  -1   20.80    4.60
 -21  13  -1   16.00    3.50
  21 -13   1   31.80    6.50
 -13  -8   1   17.70    4.10
  -8  21   1   21.60    4.20
 -21  14  -1   -1.00    2.00
 -21  14  -1   -1.70    3.40
   7 -21  -1    1.20    2.70
  14   7  -1    2.60    2.70
 -21  14  -1    2.00    1.90
  21 -14   1    1.00    2.90
 -14  -7   1    2.40    2.50
 -14  -7   1    2.00    3.30
  -7  21   1    1.80    2.30
   6 -21  -1   10.30    4.40
 -21  15  -1   18.80    5.10
 -21  15  -1   20.70    4.50
 -21  15  -1   17.00    3.40
  15   6  -1   11.90    4.30
  -6  21   1   15.90    4.50
  -6  21   1   16.80    4.00
  21 -15   1   15.80    5.20
 -15  -6   1   18.60    5.20
 -15  -6   1   13.40    3.70
 -21  16  -1    6.00    3.30
  16   5  -1    3.70    3.20
   5 -21  -1    4.60    3.60
 -21  16  -1   -0.30    1.90
  21 -16   1    6.90    4.40
 -16  -5   1    2.70    2.70
  -5  21   1    1.90    3.10
 -16  -5   1   -2.80    3.20
  -5  21   1    0.30    2.40
 -21  17  -1   21.50    3.70
   4 -21  -1   29.50    6.10
 -21  17  -1   29.20    5.80
 -21  17  -1   25.10    5.40
 -17  -4   1   24.30    4.30
 -17  -4   1   31.70    6.40
  21 -17   1   32.00    6.80
  -4  21   1   28.70    5.00
  -4  21   1   25.50    5.30
   3 -21  -1    0.60    3.00
  18   3  -1    4.70    3.60
 -21  18  -1    3.00    2.40
 -21  18  -1   -0.40    3.30
 -21  18  -1    0.40    3.20
  -3  21   1    1.00    3.20
  21 -18   1    7.10    4.10
 -18  -3   1   -6.70    3.20
 -18  -3   1   -0.90    2.40
 -21  19  -1   58.19    8.30
 -21  19  -1   61.19    5.60
   2 -21  -1   58.39   12.10
   2 -21  -1   70.99    9.70
  19   2  -1   67.19    9.40
 -21  19  -1   79.99    8.10
  21 -19   1   65.69    9.40
 -19  -2   1   71.99    6.60
  -2  21   1   50.99    7.30
 -19  -2   1   56.29    8.40
 -21  20  -1   13.90    4.70
 -21  20  -1    9.40    2.90
  20   1  -1   10.10    4.80
 -21  20  -1   13.20    4.20
   1 -21  -1   13.70    5.40
  21 -20   1    9.90    5.00
  -1  21   1   13.30    4.80
 -20  -1   1    6.90    4.50
 -20  -1   1   12.40    3.80
 -21  21  -1   15.00    4.90
 -21  21  -1   11.80    3.50
   0 -21  -1    9.70    4.90
 -21  21  -1   17.70    5.40
  21   0  -1   17.70    5.70
 -21   0   1   18.80    5.70
 -21   0   1    4.30    3.40
   0  21   1   18.40    5.40
  21 -21   1   11.10    5.00
  -1 -21  -1    3.80    4.70
  22  -1  -1   -1.40    3.80
 -21  22  -1    2.00    3.60
 -21  22  -1    0.40    2.80
  21 -22   1    0.40    3.80
 -22   1   1    0.60    4.10
   1  21   1    1.20    4.30
 -22   1   1    1.80    3.20
  -2 -21  -1   29.50    7.50
  23  -2  -1   28.40    6.70
 -21  23  -1   21.20    4.00
 -21  23  -1   18.80    5.70
 -23   2   1   32.40    6.90
  21 -23   1   28.10    6.60
 -23   2   1   18.20    4.80
 -21  24  -1   11.00    3.90
  -3 -21  -1   11.70    6.90
 -21  24  -1   10.00    4.50
  24  -3  -1   15.30    5.70
 -24   3   1   15.30    5.70
   3  21   1   20.90    6.20
  21 -24   1   11.30    5.20
 -21  25  -1    0.60    3.90
  -4 -21  -1   -0.10    5.60
 -25   4   1    2.80    5.10
   4  21   1   -8.30    5.30
  21 -25   1    3.80    5.30
 -25   4   1    4.70    4.50
 -22  -2  -1   -1.20    4.10
  -2  24  -1    0.40    4.90
  24 -22  -1   -2.60    4.50
 -22  -2  -1    6.40    5.30
 -24  22   1    1.80    4.30
  22   2   1   -0.60    5.20
   2 -24   1    2.20    5.10
 -22  -1  -1   31.90    8.30
 -22  -1  -1   13.80    4.90
  23 -22  -1   26.70    7.00
  -1  23  -1   10.30    5.90
 -23  22   1   21.40    5.30
  22   1   1   17.50    6.00
  22 -22  -1   -0.80    4.90
 -22   0  -1    2.70    4.60
 -22   0  -1   16.70    5.00
   0  22  -1   -1.40    3.90
  22   0   1    6.60    4.70
   0 -22   1   12.10    5.60
 -22  22   1   10.10    4.30
 -22   1  -1    0.40    4.30
  21 -22  -1    4.20    4.10
 -22   1  -1    5.50    3.80
   1  21  -1    0.60    4.00
  -1 -21   1    1.60    4.60
 -21  22   1   -1.10    3.40
  22  -1   1    1.50    4.40
   2  20  -1    2.30    4.00
 -22   2  -1    7.20    3.80
  20 -22  -1   -5.20    3.70
 -22   2  -1    6.20    4.10
  -2 -20   1    7.80    4.80
 -20  22   1    0.20    3.30
  22  -2   1   -1.40    4.10
   3  19  -1   27.30    6.00
 -22   3  -1   23.20    6.20
  19 -22  -1   28.60    6.50
 -22   3  -1   24.70    5.30
 -19  22   1   20.60    4.80
  -3 -19   1   20.20    6.20
  22  -3   1   27.60    6.40
 -22   4  -1   18.90    5.50
  18 -22  -1   20.30    5.60
  22  -4   1   20.30    5.70
  -4 -18   1   16.00    5.90
 -22   5  -1   51.69    8.20
   5  17  -1   48.00    8.10
  17 -22  -1   44.00    7.90
 -22   5  -1   47.40    7.60
  -5 -17   1   37.80    7.50
  22  -5   1   56.19    8.30
 -17  22   1   46.60    4.50
 -17  22   1   56.89    7.00
  16 -22  -1   36.20    6.70
   6  16  -1   28.20    6.20
 -22   6  -1   30.70    6.20
 -22   6  -1   41.60    6.50
 -16  22   1   26.30    3.90
  -6 -16   1   42.60    7.70
 -16  22   1   41.30    6.00
  15 -22  -1    7.50    3.90
 -22   7  -1    5.00    3.80
 -22   7  -1    6.30    3.50
   7  15  -1    6.20    4.00
 -15  22   1    5.10    2.80
 -15  22   1    7.50    2.50
  -7 -15   1    2.90    4.00
 -22   8  -1   59.79    8.70
   8  14  -1   52.99    8.10
  14 -22  -1   69.49    9.20
 -22   8  -1   50.89    6.50
 -22   8  -1   63.49    6.90
  -8 -14   1   62.19    8.80
 -14  22   1   56.69    6.80
 -14  22   1   63.49    5.50
  22  -8   1   58.39    8.70
 -22   9  -1   41.50    7.00
 -22   9  -1   30.20    5.50
  13 -22  -1   39.40    7.30
 -22   9  -1   33.70    5.30
   9  13  -1   31.00    6.20
  -9 -13   1   35.50    7.00
  22  -9   1   35.70    6.70
 -13  22   1   39.00    5.50
 -13  22   1   33.80    4.60
  12 -22  -1   31.10    6.10
  10  12  -1   31.60    6.50
 -22  10  -1   31.30    6.30
 -22  10  -1   24.50    4.50
 -22  10  -1   35.70    5.90
  22 -10   1   40.20    6.90
 -12  22   1   31.70    4.90
 -10 -12   1   21.60    5.90
  11 -22  -1   49.80    7.60
  11  11  -1   47.50    7.20
 -22  11  -1   38.80    5.30
 -22  11  -1   40.40    7.00
 -22  11  -1   51.09    6.90
 -11 -11   1   45.80    7.60
  22 -11   1   29.80    6.70
 -11  22   1   40.50    5.50
 -11 -11   1   35.60    5.80
  12  10  -1    3.10    3.00
  10 -22  -1   -1.40    2.80
 -22  12  -1    1.90    3.30
 -22  12  -1    2.30    2.80
 -22  12  -1    1.10    2.40
 -10  22   1    3.20    2.80
 -12 -10   1   -2.60    3.10
 -12 -10   1    1.10    2.70
  13   9  -1   61.09    8.60
 -22  13  -1   76.19    6.30
 -22  13  -1   68.19    9.10
 -22  13  -1   61.09    8.60
   9 -22  -1   75.59    8.40
 -13  -9   1   61.89    6.80
  -9  22   1   66.49    6.50
 -13  -9   1   72.89    9.70
  14   8  -1    5.60    3.80
   8 -22  -1    3.30    3.80
 -22  14  -1    3.00    2.50
 -22  14  -1    3.30    3.60
  -8  22   1    5.70    3.10
 -14  -8   1    2.60    3.00
 -14  -8   1    7.80    3.70
  22 -14   1    1.10    3.30
 -22  15  -1   21.50    5.50
   7 -22  -1   28.70    6.50
 -22  15  -1   17.60    3.70
 -22  15  -1   25.90    5.40
 -15  -7   1   26.30    4.90
  22 -15   1   30.30    6.50
 -15  -7   1   30.00    6.30
  -7  22   1   10.20    4.40
  -7  22   1   22.10    4.40
 -22  16  -1  126.79   10.60
   6 -22  -1  131.69   11.40
  16   6  -1  135.49   10.90
 -22  16  -1  129.59    7.90
 -22  16  -1  133.79   10.10
  -6  22   1  142.09    9.10
  -6  22   1  113.99   10.00
  22 -16   1  114.59   10.90
 -16  -6   1  119.49   11.00
 -16  -6   1  132.59    9.30
   5 -22  -1    2.90    3.30
 -22  17  -1    3.40    2.50
 -22  17  -1   -0.70    3.10
  17   5  -1    4.00    3.20
 -22  17  -1   -0.40    2.90
  -5  22   1    2.80    2.80
 -17  -5   1   -2.00    3.60
  -5  22   1    0.00    3.40
 -17  -5   1   -1.90    2.50
  22 -17   1   -1.10    3.70
 -22  18  -1    8.80    3.70
 -22  18  -1    2.00    2.30
  18   4  -1    4.10    3.30
   4 -22  -1    7.20    4.50
 -22  18  -1    4.10    4.10
  -4  22   1    1.00    3.50
  22 -18   1    1.30    3.80
 -18  -4   1    6.00    3.30
 -18  -4   1   -1.80    3.70
 -22  19  -1   17.70    3.80
   3 -22  -1   14.80    5.30
 -22  19  -1   16.50    4.80
   3 -22  -1   18.00    5.70
 -22  19  -1   19.90    5.60
  19   3  -1   12.50    4.90
 -19  -3   1   16.80    5.40
  -3  22   1   18.20    5.00
  22 -19   1   17.60    5.70
 -19  -3   1   14.50    4.00
 -22  20  -1   24.30    5.90
   2 -22  -1   14.10    5.50
 -22  20  -1   25.90    4.20
 -22  20  -1   33.50    6.60
  20   2  -1   27.90    6.30
  -2  22   1   26.80    5.90
 -20  -2   1   24.70    6.20
 -20  -2   1   34.90    5.30
  22 -20   1   21.60    6.40
 -22  21  -1    9.40    4.50
  21   1  -1    1.10    4.30
   1 -22  -1    3.40    4.70
 -22  21  -1    5.20    3.70
 -22  21  -1    1.70    3.00
 -21  -1   1    3.90    3.40
  -1  22   1    2.90    4.50
 -21  -1   1    3.60    4.40
  22 -21   1   -6.90    3.90
   0 -22  -1   27.60    7.10
 -22  22  -1   28.10    4.40
 -22  22  -1   25.90    6.10
  22   0  -1   36.00    7.60
 -22   0   1   24.30    5.30
  22 -22   1   29.60    7.00
   0  22   1   25.90    6.70
 -22   0   1   38.40    7.70
  23  -1  -1    3.50    4.70
 -22  23  -1    2.40    4.10
  -1 -22  -1    2.10    4.60
 -22  23  -1    2.80    3.40
  22 -23   1    3.50    4.30
 -23   1   1   -3.70    4.10
 -23   1   1   -2.20    3.70
 -22  24  -1    5.20    4.20
 -22  24  -1   -7.00    6.20
 -24   2   1   -2.20    5.00
   2  22   1   -2.00    5.80
  22 -24   1    5.70    7.40
 -24   2   1   -4.10    4.00
   0  23  -1   37.00    7.40
  23 -23  -1   32.00    7.10
 -23   0  -1   43.60    8.90
 -23   0  -1   34.30    6.50
  23   0   1   33.60    7.00
 -23  23   1   22.90    5.90
   0 -23   1   30.20    8.30
   1  22  -1    2.40    4.70
 -23   1  -1   -0.40    3.80
 -23   1  -1    3.50    4.80
  22 -23  -1    0.80    4.10
 -22  23   1    0.30    4.10
  23  -1   1   -3.50    4.70
  -1 -22   1   10.80    8.50
  21 -23  -1    6.80    4.80
   2  21  -1   13.30    5.10
 -23   2  -1   10.70    4.10
 -23   2  -1   12.40    5.20
 -21  23   1   10.40    4.50
  -2 -21   1    7.30    5.40
  23  -2   1   15.00    6.20
   3  20  -1   49.80    8.30
  20 -23  -1   32.50    7.20
 -23   3  -1   32.90    6.20
 -23   3  -1   40.80    7.80
  23  -3   1   50.59    8.40
 -20  23   1   33.00    5.80
  -3 -20   1   38.70    8.20
 -23   4  -1   41.60    7.50
   4  19  -1   40.50    7.30
  19 -23  -1   26.80    6.60
 -23   4  -1   55.09    7.40
 -19  23   1   34.10    5.70
  -4 -19   1   29.90    7.40
  23  -4   1   38.10    7.50
 -23   5  -1   13.70    4.60
   5  18  -1   18.80    5.20
  18 -23  -1   18.20    5.50
 -23   5  -1   23.40    5.90
  -5 -18   1   12.60    5.60
 -18  23   1   20.50    4.90
  23  -5   1   11.80    5.50
 -23   6  -1  118.19    9.50
 -23   6  -1   99.99   10.40
  17 -23  -1  113.29   10.90
   6  17  -1  120.59   10.70
  23  -6   1  112.29   10.80
  -6 -17   1   92.69   11.70
 -17  23   1   94.69    8.40
  16 -23  -1    2.20    3.40
   7  16  -1    0.40    3.60
 -23   7  -1    5.80    3.90
 -23   7  -1    1.30    3.20
  -7 -16   1    1.50    4.10
  23  -7   1    2.90    3.80
  15 -23  -1   12.80    4.60
 -23   8  -1   14.00    4.40
   8  15  -1   19.50    6.10
 -23   8  -1    9.40    4.40
 -23   8  -1    6.90    3.50
 -15  23   1   19.30    4.60
  -8 -15   1   19.80    5.80
  23  -8   1   25.00    6.30
 -23   9  -1  107.19   10.90
 -23   9  -1  106.89   10.30
   9  14  -1  102.69   13.50
  14 -23  -1  124.29   11.10
 -23   9  -1  109.89    8.50
  -9 -14   1  134.09   11.90
 -14  23   1  120.79    9.00
  23  -9   1  123.79   11.10
 -23  10  -1  138.69   11.50
 -23  10  -1  117.99    9.80
  13 -23  -1  136.89   11.60
 -23  10  -1  116.39    8.90
 -13  23   1  134.89    9.40
  23 -10   1  171.78   12.70
 -10 -13   1  134.69   11.80
 -23  11  -1   -2.40    2.40
  12 -23  -1   -0.30    3.10
  11  12  -1    1.90    4.20
 -23  11  -1    3.90    3.10
 -23  11  -1    5.50    3.60
 -11 -12   1    0.40    3.60
 -11 -12   1    0.10    2.80
  23 -11   1   -0.30    3.30
 -12  23   1    0.90    2.90
 -23  12  -1   80.49    6.80
 -23  12  -1   81.99    8.10
  12  11  -1   85.59   11.40
  11 -23  -1   71.29    9.60
 -23  12  -1   85.79    9.00
 -12 -11   1   92.99    8.30
  23 -12   1   73.29    9.70
 -11  23   1   78.49    7.40
 -12 -11   1   66.79    9.50
  10 -23  -1   65.19    9.20
 -23  13  -1   67.39    6.30
 -23  13  -1   71.69    9.30
 -23  13  -1   76.09    7.60
  13  10  -1   58.29    8.60
 -13 -10   1   58.89    9.30
 -13 -10   1   62.99    7.70
  23 -13   1   83.19    9.10
 -10  23   1   60.89    7.30
   9 -23  -1    8.10    4.70
 -23  14  -1    8.70    3.30
  14   9  -1   12.40    4.80
 -23  14  -1    9.70    3.60
 -23  14  -1   13.40    4.60
  -9  23   1    4.40    3.40
 -14  -9   1   19.50    5.60
  23 -14   1   14.20    4.80
 -14  -9   1    7.50    3.50
 -23  15  -1   49.70    7.30
 -23  15  -1   55.99    8.50
   8 -23  -1   59.99    9.30
  15   8  -1   53.99    8.40
 -23  15  -1   47.60    5.70
 -15  -8   1   52.39    8.40
 -15  -8   1   66.19    6.70
  -8  23   1   45.30    6.20
  23 -15   1   67.99    9.60
 -23  16  -1   23.40    4.00
 -23  16  -1   34.70    6.20
 -23  16  -1   26.20    5.80
   7 -23  -1   21.20    5.70
  16   7  -1   26.30    6.30
  -7  23   1   28.10    5.90
 -16  -7   1   25.50    6.50
  -7  23   1   25.40    4.80
  23 -16   1   33.80    6.70
 -16  -7   1   26.90    5.00
 -23  17  -1    1.80    3.70
 -23  17  -1   -3.30    2.30
 -23  17  -1    6.00    3.50
  17   6  -1   -2.20    3.50
   6 -23  -1    0.80    3.50
 -17  -6   1   -0.20    3.10
  23 -17   1   -1.70    3.30
 -17  -6   1    3.90    4.00
  -6  23   1   -1.00    3.60
  18   5  -1   33.90    7.10
 -23  18  -1   22.60    5.80
 -23  18  -1   22.90    5.70
   5 -23  -1   13.80    5.70
 -23  18  -1   24.80    4.10
 -18  -5   1   32.80    5.30
 -18  -5   1   19.30    5.70
  23 -18   1   23.60    6.30
  -5  23   1   28.10    6.10
 -23  19  -1   -1.00    3.60
  19   4  -1    1.60    3.80
   4 -23  -1   -1.80    4.00
 -23  19  -1    1.00    3.50
 -23  19  -1    1.60    2.70
   4 -23  -1    2.40    4.00
  -4  23   1   -5.90    3.70
 -19  -4   1   -3.40    3.30
 -19  -4   1    0.40    3.10
  23 -19   1    1.50    4.00
   3 -23  -1    0.50    4.10
 -23  20  -1    2.70    3.60
  20   3  -1   -0.70    3.70
   3 -23  -1    5.70    4.80
 -23  20  -1   -5.30    3.70
 -23  20  -1   -2.90    2.90
 -20  -3   1    0.20    3.00
  23 -20   1    0.20    4.30
 -20  -3   1   -7.80    3.50
  -3  23   1    0.80    4.10
 -23  21  -1   25.90    4.40
   2 -23  -1   24.60    6.80
  21   2  -1   16.80    5.80
 -23  21  -1   27.20    6.00
 -23  21  -1   22.20    6.10
  23 -21   1   24.90    6.70
 -21  -2   1   27.00    5.40
 -21  -2   1   26.20    6.50
  -2  23   1   30.00    6.90
 -23  22  -1   13.50    4.00
 -23  22  -1   28.90    6.50
  22   1  -1   28.80    7.00
   1 -23  -1   22.40    6.70
  23 -22   1   13.50    6.30
 -22  -1   1   14.30    5.70
 -22  -1   1   17.20    4.90
 -23  23  -1    3.30    4.60
  23   0  -1    6.20    5.00
   0  23   1    0.80    5.30
 -23   0   1    8.00    5.90
 -23   0   1   -4.70    4.40
   2  22  -1    9.60    5.60
 -24   2  -1   10.00    4.80
  22 -24  -1   18.80    6.20
 -24   2  -1   17.00    6.20
 -22  24   1   12.60    5.10
  24  -2   1    4.90    5.60
  -2 -22   1   14.40    6.70
 -24   3  -1   30.40    6.10
   3  21  -1   26.50    6.50
 -21  24   1   21.60    5.50
  24  -3   1   33.60    7.30
   4  20  -1    2.80    4.50
  20 -24  -1   -2.00    3.80
 -24   4  -1    4.90    4.60
 -24   4  -1    2.70    3.60
  -4 -20   1    2.90    4.30
  24  -4   1    3.30    4.60
 -20  24   1    8.30    4.30
  19 -24  -1   40.30    7.70
 -24   5  -1   32.70    6.50
   5  19  -1   39.80    7.60
 -24   5  -1   35.20    7.70
  24  -5   1   29.70    6.90
 -19  24   1   26.40    5.80
  -5 -19   1   35.60    7.70
 -24   6  -1   37.40    7.30
  18 -24  -1   48.20    8.50
   6  18  -1   35.20    7.00
 -24   6  -1   51.89    7.50
  -6 -18   1   29.80    7.30
 -18  24   1   39.70    5.90
  24  -6   1   36.70    7.10
 -24   7  -1   10.00    4.30
  17 -24  -1   11.20    5.10
 -24   7  -1    6.90    4.90
   7  17  -1    7.50    4.90
 -17  24   1    4.00    4.00
  24  -7   1    9.90    5.10
  -7 -17   1   12.40    5.00
 -24   8  -1    6.50    4.40
   8  16  -1   -2.80    3.70
 -24   8  -1    5.30    3.30
  16 -24  -1   -2.70    3.70
 -24   8  -1   -2.00    3.40
  -8 -16   1    4.30    4.40
 -16  24   1    2.40    3.30
  24  -8   1    3.30    4.10
 -24   9  -1   51.09    6.60
 -24   9  -1   56.49    8.00
  15 -24  -1   77.09    9.90
 -24   9  -1   40.00    7.60
   9  15  -1   51.29    8.30
  24  -9   1   69.59    9.70
  -9 -15   1   53.29    9.10
 -15  24   1   63.89    6.90
  14 -24  -1   -1.40    4.00
 -24  10  -1   -1.50    3.50
 -24  10  -1    0.60    3.20
  10  14  -1   -2.00    3.20
 -24  10  -1    3.00    3.20
 -10 -14   1    2.50    4.40
  24 -10   1    3.40    4.00
 -14  24   1    3.20    3.30
  11  13  -1    5.50    4.10
 -24  11  -1    9.80    3.80
 -24  11  -1   10.80    5.00
 -24  11  -1    7.00    4.20
  13 -24  -1    6.50    4.80
 -13  24   1   14.20    4.90
  24 -11   1    5.00    4.70
 -11 -13   1   15.70    4.30
 -11 -13   1    4.40    4.30
  12 -24  -1    7.50    4.30
 -24  12  -1   13.40    4.20
 -24  12  -1   16.40    5.10
  12  12  -1    4.40    4.10
 -24  12  -1   13.60    4.10
 -12  24   1   13.50    4.80
  24 -12   1   17.40    5.50
 -12 -12   1   13.40    5.40
 -12 -12   1    7.20    3.90
 -24  13  -1    1.60    3.40
  13  11  -1   -1.30    3.80
 -24  13  -1    8.70    4.40
 -24  13  -1    5.80    3.10
  11 -24  -1   -1.10    3.20
 -13 -11   1    7.90    4.60
 -13 -11   1    6.40    3.50
  24 -13   1    3.10    3.80
 -11  24   1   -1.20    3.30
 -24  14  -1   17.40    5.30
  10 -24  -1   12.70    4.90
  14  10  -1   21.50    5.50
 -24  14  -1   21.10    4.20
 -24  14  -1   22.70    5.20
 -10  24   1   26.00    6.00
 -14 -10   1   22.80    6.00
  24 -14   1   23.40    6.30
 -14 -10   1   21.90    4.90
 -24  15  -1   11.40    4.20
  15   9  -1   13.10    4.70
   9 -24  -1   -0.90    3.80
 -24  15  -1    4.90    4.00
 -24  15  -1    7.80    3.10
  -9  24   1    3.60    3.40
  24 -15   1    7.90    4.60
 -15  -9   1    6.30    3.80
 -15  -9   1    2.40    4.00
 -24  16  -1    1.70    2.80
 -24  16  -1   11.40    4.50
 -24  16  -1    5.20    3.70
   8 -24  -1    3.50    3.90
  16   8  -1    9.30    4.40
  -8  24   1   14.40    4.10
 -16  -8   1    6.30    4.70
  24 -16   1    8.60    4.30
 -16  -8   1   10.40    3.90
  -8  24   1    2.20    4.00
   7 -24  -1   -1.60    3.30
  17   7  -1    7.50    4.30
 -24  17  -1    0.60    3.30
 -24  17  -1    0.90    3.90
 -24  17  -1    5.10    3.00
  -7  24   1    3.30    4.10
  -7  24   1    4.60    3.50
 -17  -7   1    2.10    4.20
  24 -17   1    0.80    4.10
 -17  -7   1    1.60    3.50
 -24  18  -1    5.40    4.00
 -24  18  -1    5.90    3.80
   6 -24  -1    0.00    3.50
  18   6  -1    6.60    4.10
 -24  18  -1   -3.70    2.70
  -6  24   1    0.30    4.30
 -18  -6   1   -8.10    3.70
  24 -18   1    4.90    4.80
 -18  -6   1    0.30    3.30
 -24  19  -1   16.00    4.90
   5 -24  -1   16.00    5.50
  19   5  -1    5.70    4.20
 -24  19  -1    9.70    4.70
 -24  19  -1    9.40    3.40
 -19  -5   1   11.10    4.30
  -5  24   1   16.90    5.40
  24 -19   1   10.90    5.00
 -19  -5   1   26.10    6.90
  20   4  -1    3.70    4.40
 -24  20  -1    3.00    4.40
 -24  20  -1   -3.20    3.00
 -24  20  -1    3.10    3.40
   4 -24  -1    4.80    4.50
 -20  -4   1   -0.70    4.60
  24 -20   1    4.70    4.30
 -20  -4   1   -0.30    3.60
  -4  24   1   -6.00    4.70
  21   3  -1   64.29   10.30
 -24  21  -1   74.89   10.10
   3 -24  -1   68.99   10.70
 -24  21  -1   70.09    9.90
 -21  -3   1   56.59   10.40
  24 -21   1   57.99    9.60
  22   2  -1    3.20    5.00
  -2  24   1    0.50    5.90
 -22  -2   1    0.80    4.50
 -22  -2   1   -6.40    4.20
 -25   4  -1   -2.00    4.40
 -25   4  -1    6.80    5.60
   4  21  -1   -5.90    5.10
  21 -25  -1    3.10    4.90
 -21  25   1    0.90    4.50
  25  -4   1    2.50    5.10
  -4 -21   1    2.00    5.40
 -25   5  -1    1.90    5.10
   5  20  -1    8.70    5.40
 -25   5  -1   -1.00    4.20
  20 -25  -1    5.60    5.60
 -20  25   1   11.20    4.40
  -5 -20   1    3.60    5.30
  25  -5   1   15.50    5.80
   6  19  -1   -6.20    4.60
 -25   6  -1    2.90    4.10
  25  -6   1    3.70    4.70
 -19  25   1   -0.70    3.70
 -25   7  -1   17.60    5.30
 -25   7  -1   24.30    6.30
  18 -25  -1   24.00    6.20
   7  18  -1   23.50    6.10
 -25   7  -1   31.20    5.50
  -7 -18   1   21.90    6.40
  25  -7   1   16.70    5.90
 -18  25   1   16.60    5.00
 -25   8  -1    4.00    4.60
   8  17  -1    0.20    4.40
 -25   8  -1    1.40    4.00
 -25   8  -1    1.40    3.90
  17 -25  -1    6.40    4.60
  25  -8   1   -0.70    4.10
  -8 -17   1   14.20    5.50
 -17  25   1    3.30    3.70
  16 -25  -1    6.30    5.00
   9  16  -1   15.50    5.60
 -25   9  -1   12.10    4.50
 -25   9  -1   14.40    5.10
 -25   9  -1   -0.70    4.50
  25  -9   1    5.10    4.90
 -16  25   1   14.10    4.50
  -9 -16   1    5.70    5.60
  10  15  -1  101.79   10.60
 -25  10  -1   86.29    8.30
 -25  10  -1  108.59   10.80
 -25  10  -1  101.79    9.10
  15 -25  -1   80.39   10.90
 -15  25   1   95.29    8.50
 -10 -15   1   83.99   11.20
  25 -10   1   86.99   11.30
  11  14  -1   95.19   10.40
  14 -25  -1   98.39   10.50
 -25  11  -1   71.59    8.90
 -25  11  -1   88.99    8.20
 -25  11  -1   88.99    9.70
 -11 -14   1   76.09    9.00
  25 -11   1   98.29   10.50
 -11 -14   1  123.99   11.60
 -25  12  -1   22.20    4.70
 -25  12  -1   22.00    6.50
 -25  12  -1   23.90    5.70
  12  13  -1   12.30    5.50
  13 -25  -1   27.10    6.50
 -12 -13   1   23.10    6.30
  25 -12   1   14.10    6.10
 -12 -13   1   15.90    5.20
 -13  25   1   18.60    4.60
  13  12  -1   37.60    7.30
 -25  13  -1   37.60    7.50
 -25  13  -1   36.10    6.50
  12 -25  -1   21.20    6.10
 -25  13  -1   27.80    5.00
  25 -13   1   30.80    7.20
 -13 -12   1   39.30    6.20
 -12  25   1   48.30    6.10
 -13 -12   1   27.50    6.90
 -25  14  -1   18.10    4.20
 -25  14  -1   27.40    6.60
  11 -25  -1   23.90    6.20
 -25  14  -1   16.20    5.10
  14  11  -1   15.40    5.60
 -11  25   1   25.60    5.00
  25 -14   1   27.30    7.60
 -14 -11   1   25.90    6.60
  15  10  -1    5.10    4.30
 -25  15  -1    5.80    3.80
  10 -25  -1    9.80    4.40
 -25  15  -1    4.90    4.00
 -25  15  -1    3.70    3.30
 -15 -10   1   11.60    5.20
 -10  25   1    3.60    3.50
  25 -15   1   -0.80    3.50
 -25  16  -1   18.30    5.10
  16   9  -1   14.10    5.00
 -25  16  -1   20.10    5.50
   9 -25  -1   19.40    5.50
 -25  16  -1   17.20    4.20
 -16  -9   1   15.80    6.00
  25 -16   1   19.10    5.70
  -9  25   1   19.40    6.10
  -9  25   1   25.70    4.90
 -25  17  -1   21.10    5.30
 -25  17  -1   43.00    7.70
  17   8  -1   29.30    6.60
   8 -25  -1   20.60    6.20
 -25  17  -1   29.80    4.50
  -8  25   1   29.40    5.50
  -8  25   1   45.80    7.80
 -17  -8   1   27.60    7.10
  25 -17   1   42.30    8.30
   7 -25  -1    4.70    4.50
 -25  18  -1    2.50    3.40
 -25  18  -1   -4.30    3.50
  18   7  -1   -1.30    4.30
 -25  18  -1    1.40    4.40
  25 -18   1    3.50    4.30
  -7  25   1  -11.10    4.60
 -18  -7   1    0.20    4.50
  19   6  -1   10.60    5.60
 -25  19  -1    3.20    4.10
 -25  19  -1    8.30    5.10
  -6  25   1   10.80    5.80
  25 -19   1   10.90    5.50
 -19  -6   1    7.30    4.90
 -25  20  -1   -5.00    3.90
  20   5  -1   -0.20    4.70
   5 -25  -1   -1.80    4.70
  -5  25   1   -1.30    7.30
  25 -20   1    2.50    5.90
 -20  -5   1   -0.10    6.80
 -20  -5   1    4.50    4.20
   4 -25  -1   14.90    6.60
 -25  21  -1    8.50    5.70
 -25  21  -1   18.20    5.50
  21   4  -1   27.40   10.90
 -21  -4   1   16.90    5.40
 -21  -4   1   14.40    6.40
  -4  25   1    3.30    6.10
  25 -21   1   10.80    6.40
 -26   7  -1    5.90    5.10
 -26   7  -1    7.20    4.90
  19 -26  -1   15.70    5.20
 -26   7  -1   17.80    5.30
   7  19  -1    5.20    5.60
  26  -7   1    4.90    5.70
 -19  26   1    6.20    4.80
  -7 -19   1   12.80    5.60
   8  18  -1   11.30    5.80
 -26   8  -1    6.90    4.80
  18 -26  -1   11.50    5.90
 -26   8  -1    7.70    4.80
 -26   8  -1   14.90    5.90
  26  -8   1   15.20    6.20
 -18  26   1    9.00    4.70
  -8 -18   1   16.60    6.80
  17 -26  -1   28.60    7.80
 -26   9  -1   27.40   10.70
 -26   9  -1   28.80    6.30
   9  17  -1   28.50    7.40
 -26   9  -1   28.60    6.20
  26  -9   1   33.60    7.90
 -17  26   1   33.60    5.90
  -9 -17   1   36.20    8.00
 -26  10  -1   45.30    6.90
 -26  10  -1   45.40    7.00
  10  16  -1   43.80    7.80
 -16  26   1   29.50    5.90
  26 -10   1   45.00    8.50
 -26  11  -1   -0.70    4.20
  11  15  -1   -1.50    5.00
 -26  11  -1    4.60    3.80
  15 -26  -1   -4.00    4.30
 -15  26   1    5.00    4.00
 -11 -15   1    5.00    4.70
  26 -11   1    3.10    5.10
  14 -26  -1   56.19   10.60
 -26  12  -1   42.70    8.00
  12  14  -1   44.40    7.90
 -26  12  -1   46.20    7.10
 -26  12  -1   36.90    6.00
  26 -12   1   47.60    8.70
 -12 -14   1   57.59    8.10
 -12 -14   1   43.20    9.60
 -14  26   1   41.50    6.50
  13 -26  -1   61.99   10.90
 -26  13  -1   37.80    5.90
 -26  13  -1   59.69    9.10
 -26  13  -1   42.10    7.40
  13  13  -1   38.00    7.60
  26 -13   1   48.20    8.80
 -13 -13   1   52.79   10.60
 -13  26   1   29.70    6.00
 -13 -13   1   42.30    6.70
  12 -26  -1   42.80    9.00
  14  12  -1   35.80    7.50
 -26  14  -1   32.40    5.50
 -26  14  -1   33.70    6.90
 -26  14  -1   32.30    6.40
 -14 -12   1   31.80    6.40
 -12  26   1   25.70    5.40
  26 -14   1   38.90    8.70
  15  11  -1   -4.40    4.20
  11 -26  -1   10.90    5.70
 -26  15  -1   -2.70    3.80
 -26  15  -1    2.30    4.00
 -26  15  -1    5.00    4.30
  26 -15   1   -0.20    4.30
 -11  26   1    0.80    3.90
 -15 -11   1   -2.40    4.10
  16  10  -1   40.00    8.00
 -26  16  -1   48.00    7.50
  26 -16   1   47.30    8.90
 -10  26   1   45.10    8.80
 -16 -10   1   64.19    8.50
  17   9  -1   -2.00    4.70
 -26  17  -1    3.80    4.10
   9 -26  -1    0.30    4.90
  26 -17   1  -11.10    4.00
  -9  26   1   -1.20    3.80
 -17  -9   1   -2.30    4.50
 -17  -9   1   -2.70    5.40
 -26  18  -1   57.59   13.70
 -26  18  -1   54.09    8.50
  18   8  -1   62.19    9.70
   8 -26  -1   60.59    9.80
 -18  -8   1   49.80    9.10
 -18  -8   1   37.60    6.70
  26 -18   1   49.70   10.40
   7 -26  -1    4.60    5.10
 -26  19  -1   10.50    5.60
  19   7  -1    9.80    5.90
  26 -19   1   10.10    6.30
 -19  -7   1    9.70    6.10
  -7  26   1   14.40    7.20
 -19  -7   1   10.90    5.40
   0   0  -2   60.09    3.30
   0   0  -2   51.79    2.00
   0   0  -2   48.30    3.10
   0   0  -2   47.30    2.70
   0   0  -2   54.29    2.80
   0   0   2   50.99    3.20
   0   0   2   55.09    3.30
  -1   0  -2 1994.20   71.29
   0   1  -2 1965.10   78.19
  -1   1   2 1959.30   62.59
  -1   1   2 1987.20   62.19
   0  -1   2 2006.60   78.19
   1   0   2 1962.80   70.49
   1   0  -2   35.00    1.70
  -1   1  -2   33.00    2.00
   1   0  -2   31.80    1.60
  -1   1  -2   35.00    2.50
   0  -1  -2   34.20    1.20
   1   0  -2   34.70    2.60
   1   0  -2   33.00    1.50
   0  -1  -2   29.20    2.30
  -1   1  -2   38.70    1.90
   1   0  -2   27.50    2.30
   1   0  -2   35.30    2.10
   0  -1  -2   34.70    2.50
   1   0  -2   34.60    1.50
  -1   1  -2   32.40    1.60
  -1   1  -2   36.50    2.30
   0   1   2   32.10    2.40
  -1   0   2   33.80    2.60
   1  -1   2   35.10    2.50
  -1   0   2   33.70    2.00
   1  -1   2   29.80    2.50
   0   1   2   32.80    2.40
  -1   0   2   33.80    2.50
   1  -1   2   34.00    2.00
   2  -1  -2  210.18    8.20
  -1  -1  -2  214.08    7.90
  -1  -1  -2  208.58    6.40
  -1   2  -2  208.18    7.00
   2  -1  -2  200.88    6.30
   2  -1  -2  204.18    6.30
  -1   2  -2  202.08    7.60
  -1   2  -2  201.08    7.90
  -1   2  -2  207.28    7.10
   2  -1  -2  206.28    6.60
  -1  -1  -2  209.08    7.90
  -1   2  -2  207.38    7.20
   2  -1  -2  198.68    8.00
   1   1   2  208.58    6.10
   1  -2   2  212.48    8.10
   1  -2   2  211.38    7.70
  -2   1   2  203.68    8.10
   1   1   2  203.08    6.10
   1  -2   2  212.58    6.80
   1  -2   2  206.28    7.10
   1  -2   2  218.68    7.20
   1   1   2  205.48    7.90
  -2   1   2  201.58    7.90
   1   1   2  218.48    7.90
  -2  -1  -2   31.50    2.40
   3  -2  -2   35.20    2.60
   3  -2  -2   30.60    1.50
  -2  -1  -2   35.80    1.80
   3  -2  -2   29.50    2.50
  -2  -1  -2   31.70    2.30
   3  -2  -2   33.30    1.60
  -1   3  -2   30.30    2.10
  -1   3  -2   35.90    2.50
   3  -2  -2   31.10    1.70
  -1   3  -2   34.60    2.40
  -1   3  -2   31.80    2.20
  -2  -1  -2   32.60    1.80
   3  -2  -2   33.60    1.60
  -1   3  -2   33.60    2.00
   1  -3   2   26.10    2.40
   1  -3   2   31.80    2.00
   1  -3   2   32.80    2.20
   2   1   2   36.80    2.60
  -3   2   2   36.00    2.60
   2   1   2   34.40    2.40
  -3   2   2   33.00    1.60
   1  -3   2   35.60    2.70
   1  -3   2   32.20    2.00
   0   2  -2  129.79    5.80
  -2   0  -2  132.69    5.50
  -2   0  -2  135.89    4.70
   2  -2  -2  132.39    4.30
   0   2  -2  138.89    5.50
   2  -2  -2  133.19    5.90
  -2   0  -2  137.99    4.70
   2  -2  -2  132.79    5.80
   0   2  -2  132.59    5.20
  -2   2   2  132.19    5.70
   0  -2   2  130.59    4.80
   0  -2   2  137.19    4.80
   2   0   2  134.39    5.70
   0  -2   2  128.19    6.00
   0  -2   2  131.59    5.40
   0  -2   2  135.69    4.90
   0  -2   2  133.39    5.10
   2   0   2  135.19    5.90
   0  -2   2  130.89    5.90
   1   1  -2  798.52   24.30
   1   1  -2  763.12   24.00
  -2   1  -2  777.02   22.80
   1   1  -2  767.22   22.90
   1   1  -2  764.72   22.70
   1   1  -2  759.62   22.80
  -2   1  -2  795.42   23.60
   1   1  -2  770.02   23.20
   1   1  -2  770.02   22.30
   1  -2  -2  765.42   23.90
   1  -2  -2  780.92   24.10
  -2   1  -2  767.32   22.70
  -1  -1   2  800.62   22.40
   2  -1   2  771.52   22.70
   2  -1   2  803.62   24.30
  -1   2   2  784.32   24.00
  -1  -1   2  791.02   24.40
   2  -1   2  772.52   23.50
  -1  -1   2  760.72   23.30
  -1  -1   2  770.02   24.10
  -1   2   2  789.92   23.90
  -1  -1   2  782.52   22.40
   2  -1   2  778.62   24.10
   2  -1   2  806.72   23.10
  -1  -1   2  770.22   22.30
   2   0  -2  104.49    3.90
   2   0  -2   97.99    4.90
   0  -2  -2   95.29    4.70
   2   0  -2  103.49    4.00
   0  -2  -2  104.39    3.30
   2   0  -2  100.49    4.00
   2   0  -2   96.29    5.00
  -2   2  -2  105.59    4.70
   0  -2  -2   98.99    4.70
  -2   2  -2  106.09    4.20
  -2   2  -2  101.09    4.40
   2   0  -2  103.19    3.30
   2   0  -2  104.89    3.80
   0   2   2   96.49    4.60
  -2   0   2  103.79    3.40
  -2   0   2  104.99    4.90
  -2   0   2  105.99    5.10
   2  -2   2  106.59    3.90
  -2   0   2  104.29    4.10
   0   2   2  100.99    4.70
   2  -2   2  105.09    4.20
   2  -2   2  100.19    5.00
   2  -2   2  103.99    4.40
  -2   3  -2  734.53   22.80
   3  -1  -2  722.83   21.50
   3  -1  -2  764.82   21.80
  -2   3  -2  711.03   22.20
  -2   3  -2  774.62   22.40
  -1  -2  -2  739.23   21.40
  -1  -2  -2  742.83   22.70
   3  -1  -2  754.42   23.40
   3  -1  -2  751.82   21.70
  -1  -2  -2  736.93   22.70
  -2   3  -2  739.63   22.40
   3  -1  -2  733.13   21.60
   3  -1  -2  735.03   23.20
   2  -3   2  738.53   22.00
   2  -3   2  747.23   23.30
   2  -3   2  710.83   22.30
   2  -3   2  761.32   22.40
   1   2   2  728.73   21.10
  -3   1   2  723.73   21.60
  -3   1   2  735.93   21.00
   1   2   2  750.12   22.60
   1   2   2  696.93   21.50
   1   2   2  739.33   22.80
  -3   1   2  756.32   23.10
   4  -2  -2 1108.29   31.80
  -2   4  -2 1098.29   32.60
  -2   4  -2 1080.99   32.20
  -2  -2  -2 1100.19   31.60
  -2  -2  -2 1059.09   31.60
  -2  -2  -2 1050.69   32.20
   4  -2  -2 1083.99   33.30
  -2   4  -2 1122.89   32.50
   4  -2  -2 1083.99   30.90
   4  -2  -2 1100.69   33.20
   4  -2  -2 1117.19   31.80
  -2   4  -2 1080.89   32.70
   2  -4   2 1139.19   32.30
   2   2   2 1067.99   32.70
   2  -4   2 1073.29   32.50
  -4   2   2 1085.59   31.60
   2  -4   2 1127.29   33.20
   2  -4   2 1029.90   32.70
   2  -4   2 1110.99   32.20
   2   2   2 1085.69   31.50
   5  -3  -2   52.99    1.70
  -2   5  -2   55.79    3.10
  -2   5  -2   55.49    3.50
  -2   5  -2   52.99    3.30
   5  -3  -2   53.99    2.40
   5  -3  -2   50.79    2.80
  -3  -2  -2   50.69    2.80
  -2   5  -2   50.49    3.30
  -3  -2  -2   51.89    2.90
   5  -3  -2   53.09    2.90
   5  -3  -2   52.29    3.50
   3   2   2   51.79    2.70
   2  -5   2   54.19    3.50
   3   2   2   48.00    2.80
   2  -5   2   53.79    3.20
   2  -5   2   45.80    3.30
   3   2   2   46.00    3.20
  -5   3   2   53.59    2.50
   2  -5   2   45.70    3.20
  -5   3   2   53.39    2.40
   2  -5   2   49.30    3.40
  -5   3   2   49.00    2.70
  -3  -1  -2  145.89    6.60
   4  -3  -2  149.99    4.80
  -1   4  -2  156.48    6.50
  -1   4  -2  157.98    6.50
   4  -3  -2  152.28    5.50
   4  -3  -2  148.79    5.60
  -3  -1  -2  161.98    6.40
  -3  -1  -2  157.38    5.80
   4  -3  -2  152.58    5.40
   4  -3  -2  159.68    7.00
  -1   4  -2  169.18    6.70
   4  -3  -2  151.78    6.70
  -1   4  -2  152.58    5.80
  -1   4  -2  154.28    6.30
  -4   3   2  156.78    4.70
   1  -4   2  154.98    6.50
   1  -4   2  154.98    6.70
   1  -4   2  155.88    6.40
  -4   3   2  155.28    5.50
   3   1   2  164.68    6.30
   1  -4   2  157.68    6.00
   3   1   2  159.48    5.70
   1  -4   2  157.88    6.10
   3   1   2  173.08    6.90
  -3   0  -2  254.77    9.40
   0   3  -2  247.48    8.80
   3  -3  -2  259.57    9.60
   3  -3  -2  267.57    9.80
   3  -3  -2  256.87    7.90
   0   3  -2  254.47    9.10
   0   3  -2  264.97    9.10
  -3   0  -2  250.17    8.50
   0   3  -2  252.67    8.30
   3  -3  -2  256.17    8.10
   0   3  -2  266.27    9.60
   3   0   2  250.37    8.10
   0  -3   2  262.37    8.70
   0  -3   2  238.08    9.70
   3   0   2  280.17    9.90
   3   0   2  250.87    8.40
   0  -3   2  250.07    8.80
   0  -3   2  261.47    9.70
   3   0   2  270.57    9.30
   0  -3   2  253.47    8.40
   0  -3   2  232.58   11.10
  -3   3   2  277.87    9.60
  -3   3   2  249.58    7.80
   0  -3   2  251.67    9.50
   2  -3  -2  764.12   24.40
   1   2  -2  796.62   22.80
   1   2  -2  835.52   24.00
   1   2  -2  762.02   24.50
   1   2  -2  792.62   23.60
  -3   1  -2  781.32   23.50
   2  -3  -2  812.32   24.70
   1   2  -2  772.52   23.70
  -3   1  -2  775.72   24.30
   1   2  -2  813.72   23.90
   2  -3  -2  793.42   22.70
   1   2  -2  837.42   24.90
  -1  -2   2  806.72   25.00
   3  -1   2  792.72   23.10
  -1  -2   2  780.42   23.50
  -1  -2   2  789.62   23.80
  -1  -2   2  789.92   23.40
   3  -1   2  826.52   25.00
  -1  -2   2  784.72   24.00
  -2   3   2  798.72   24.30
   3  -1   2  790.02   23.50
   3  -1   2  779.42   24.20
  -1  -2   2  786.72   24.50
  -1  -2   2  790.42   22.90
   1  -3  -2  469.65   16.00
   2   1  -2  484.55   14.20
   2   1  -2  491.05   15.20
  -3   2  -2  503.85   16.20
   2   1  -2  499.55   15.50
   2   1  -2  503.25   15.50
  -3   2  -2  499.85   15.40
  -3   2  -2  497.45   15.50
   2   1  -2  503.05   15.50
   2   1  -2  495.95   16.60
   1  -3  -2  487.65   16.20
   2   1  -2  500.15   16.40
   1  -3  -2  488.95   14.40
   2   1  -2  508.35   15.40
  -3   2  -2  499.85   16.00
  -2  -1   2  507.75   14.20
   3  -2   2  509.65   16.70
  -2  -1   2  503.55   15.50
  -2  -1   2  513.45   16.60
  -1   3   2  476.95   15.90
   3  -2   2  495.45   15.10
   3  -2   2  490.95   15.50
  -2  -1   2  478.85   15.10
   3  -2   2  497.95   16.00
  -2  -1   2  525.55   15.00
  -2  -1   2  505.95   16.30
  -3   3  -2  564.74   17.80
   0  -3  -2  560.54   18.00
   0  -3  -2  558.94   16.60
  -3   3  -2  559.14   17.50
   3   0  -2  559.84   18.30
   3   0  -2  559.44   17.30
  -3   3  -2  579.74   17.70
  -3   3  -2  552.84   18.10
   3   0  -2  576.84   18.60
   3   0  -2  569.14   16.90
   3   0  -2  557.04   17.30
   3   0  -2  542.45   17.00
   0  -3  -2  555.84   17.80
   3  -3   2  550.04   17.60
  -3   0   2  562.04   16.90
   3  -3   2  583.94   17.30
  -3   0   2  603.74   18.40
   0   3   2  550.24   16.10
  -3   0   2  569.44   17.10
   0   3   2  569.74   16.20
   3  -3   2  577.74   17.90
   0   3   2  563.84   17.90
  -3   0   2  564.44   16.80
   3  -3   2  565.34   18.60
  -3   0   2  562.14   18.40
  -1  -3  -2    6.70    1.30
   4  -1  -2    5.90    1.40
   4  -1  -2    6.80    1.50
  -3   4  -2    8.30    1.50
  -1  -3  -2    6.00    0.90
   4  -1  -2    6.20    1.10
   4  -1  -2    5.60    0.40
   4  -1  -2    4.70    1.00
  -1  -3  -2    5.80    1.20
   4  -1  -2    6.00    1.10
  -3   4  -2    5.90    1.20
  -3   4  -2    8.30    1.40
  -3   4  -2    5.90    1.30
   3  -4   2    8.40    1.50
  -4   1   2    7.00    1.30
   3  -4   2    7.20    1.30
   3  -4   2    5.20    1.30
   3  -4   2    8.20    1.70
  -4   1   2    6.50    1.00
  -4   1   2    6.20    0.90
   1   3   2    6.40    1.30
   3  -4   2    7.70    1.70
   1   3   2    6.10    0.90
  -4   1   2    6.20    0.90
  -2  -3  -2  684.23   20.50
  -2  -3  -2  658.73   20.20
   5  -2  -2  670.73   19.20
  -3   5  -2  647.94   21.10
   5  -2  -2  675.93   20.60
   5  -2  -2  692.63   21.70
   5  -2  -2  675.13   20.50
   5  -2  -2  645.34   21.60
  -3   5  -2  656.13   21.00
  -3   5  -2  650.63   21.20
   5  -2  -2  653.13   19.20
  -3   5  -2  678.03   20.80
   3  -5   2  666.33   20.80
   3  -5   2  677.53   20.90
   2   3   2  662.63   20.00
   3  -5   2  663.03   21.20
  -5   2   2  657.03   19.30
  -5   2   2  657.83   20.30
  -5   2   2  681.43   19.90
  -5   2   2  661.43   20.00
   2   3   2  668.63   20.90
   3  -5   2  689.63   21.60
   3  -5   2  637.64   21.20
  -3  -3  -2 1515.65   44.80
   6  -3  -2 1526.15   44.90
  -3   6  -2 1593.64   45.60
  -3  -3  -2 1537.05   44.20
   6  -3  -2 1537.85   46.90
  -3   6  -2 1535.15   45.10
   6  -3  -2 1553.84   44.90
  -3   6  -2 1545.35   45.50
  -6   3   2 1499.95   44.60
   3  -6   2 1478.05   45.10
   3   3   2 1560.44   45.10
   3  -6   2 1515.15   45.70
   3   3   2 1556.54   44.60
   3  -6   2 1536.55   45.30
   3  -6   2 1484.25   45.60
  -4  -3  -2 2286.67   65.89
   7  -4  -2 2247.18   65.79
  -3   7  -2 2411.26   66.89
   7  -4  -2 2346.27   65.89
   4   3   2 2203.08   65.49
   3  -7   2 2230.98   66.09
   3  -7   2 2237.28   65.89
   3  -7   2 2207.98   66.39
  -4  -2  -2  184.78    7.20
  -2   6  -2  172.38    7.40
   6  -4  -2  158.28    6.70
   6  -4  -2  174.68    6.90
  -2   6  -2  177.58    7.70
  -2   6  -2  176.68    7.50
  -4  -2  -2  178.68    7.00
  -2   6  -2  173.28    7.00
   6  -4  -2  170.88    6.30
   6  -4  -2  166.58    8.20
   2  -6   2  163.88    7.40
  -6   4   2  176.28    6.70
   4   2   2  182.88    6.90
   2  -6   2  183.68    7.10
   2  -6   2  172.38    7.30
  -6   4   2  179.78    6.40
   2  -6   2  176.98    7.50
   2  -6   2  178.08    7.60
   4   2   2  179.88    6.50
  -1   5  -2  306.07   11.10
  -1   5  -2  311.47   11.20
  -4  -1  -2  309.67   10.70
   5  -4  -2  312.77   10.20
   5  -4  -2  323.87   10.50
  -4  -1  -2  298.27   10.70
   5  -4  -2  320.07   11.60
  -1   5  -2  319.17   11.40
   5  -4  -2  328.67   10.60
  -1   5  -2  311.97   10.60
  -4  -1  -2  315.57   11.60
  -1   5  -2  301.17   11.10
   1  -5   2  307.17   10.60
   1  -5   2  319.37   11.40
  -5   4   2  322.37    9.70
   1  -5   2  310.27   11.30
   4   1   2  303.77   10.50
   4   1   2  305.77   10.50
   4   1   2  308.67   10.30
   1  -5   2  316.47   11.40
  -5   4   2  322.37   10.40
  -5   4   2  317.57    9.60
   0   4  -2  120.09    5.40
  -4   0  -2  109.79    5.50
   4  -4  -2  119.79    4.60
   4  -4  -2  113.19    4.40
   0   4  -2  117.99    4.60
   0   4  -2  117.09    5.40
   0   4  -2  115.79    5.20
   4  -4  -2  113.69    5.50
   4  -4  -2  118.69    4.60
  -4   0  -2  115.19    4.90
   0   4  -2  119.89    5.20
  -4   0  -2  108.39    4.90
  -4   4   2  113.59    4.30
   0  -4   2  114.09    5.30
   0  -4   2  109.69    5.20
   0  -4   2  120.19    4.70
   0  -4   2  119.19    5.30
   0  -4   2  119.69    5.10
   0  -4   2  108.29    5.30
   4   0   2  117.49    4.60
   4   0   2  110.09    5.00
   4   0   2  121.39    4.90
  -4   1  -2  982.10   29.60
   1   3  -2  998.40   29.80
  -4   1  -2 1013.50   30.40
  -4   1  -2 1000.40   29.60
   1   3  -2 1002.10   30.00
   3  -4  -2  974.40   30.20
   1   3  -2  941.51   30.20
   1   3  -2 1012.20   29.80
   3  -4  -2 1001.00   28.90
   3  -4  -2  956.40   28.60
  -1  -3   2  963.60   30.20
  -1  -3   2  980.40   29.80
  -1  -3   2 1009.50   30.00
  -3   4   2  983.20   28.50
  -1  -3   2  985.60   30.80
  -1  -3   2 1051.79   30.90
  -1  -3   2  998.40   29.60
  -1  -3   2  988.20   28.80
   4  -1   2 1016.30   30.40
   4  -1   2 1011.50   29.30
  -3   4   2 1087.19   30.40
   4  -1   2 1012.20   29.60
   2   2  -2  209.78    7.90
   2  -4  -2  213.38    8.10
   2   2  -2  206.48    7.60
   2   2  -2  208.58    7.90
   2   2  -2  211.08    8.50
   2  -4  -2  212.28    6.60
   2  -4  -2  220.78    7.00
  -4   2  -2  216.18    7.80
   2   2  -2  211.88    7.60
   2   2  -2  203.88    8.30
  -4   2  -2  220.88    7.90
  -4   2  -2  218.28    8.30
   2   2  -2  211.38    7.90
  -2  -2   2  206.78    6.60
   4  -2   2  224.38    7.80
  -2  -2   2  219.48    8.30
  -2  -2   2  221.18    7.80
  -2  -2   2  203.18    7.40
   4  -2   2  216.88    7.50
   4  -2   2  210.78    8.20
  -2  -2   2  212.38    7.70
  -2  -2   2  207.38    8.50
  -2   4   2  214.58    6.60
  -2   4   2  223.68    8.10
   1  -4  -2   26.90    2.30
  -4   3  -2   26.10    2.10
  -4   3  -2   25.30    2.20
   3   1  -2   26.80    2.50
   1  -4  -2   23.80    1.30
   3   1  -2   25.70    1.90
  -4   3  -2   30.90    2.30
   3   1  -2   23.90    1.80
   1  -4  -2   23.80    2.00
   3   1  -2   24.60    2.30
   3   1  -2   28.30    2.10
  -4   3  -2   26.10    2.40
   1  -4  -2   25.90    1.60
   3   1  -2   23.00    2.00
   4  -3   2   33.70    2.50
  -3  -1   2   32.50    2.10
  -3  -1   2   27.90    1.90
   4  -3   2   29.90    2.10
  -3  -1   2   24.00    1.90
  -3  -1   2   31.80    2.50
  -1   4   2   26.40    1.40
  -3  -1   2   21.20    2.30
   4  -3   2   24.80    2.40
  -1   4   2   24.90    1.80
  -1   4   2   25.60    2.10
  -4   4  -2 2876.21  130.59
   0  -4  -2 2829.92  110.39
  -4   0   2 3049.20  124.39
   0   4   2 2951.80  110.69
  -4   0   2 3029.60  126.29
   5  -1  -2 1010.50   30.50
   5  -1  -2 1059.19   31.60
  -1  -4  -2 1009.80   30.40
   5  -1  -2 1026.40   30.50
   5  -1  -2  999.70   31.30
  -4   5  -2 1045.80   31.00
  -4   5  -2 1017.90   30.80
  -4   5  -2  974.00   30.90
   5  -1  -2 1020.90   29.30
  -4   5  -2 1014.60   31.10
   4  -5   2 1026.10   30.70
  -5   1   2  996.50   30.30
   1   4   2 1042.10   30.50
   1   4   2 1026.70   29.60
   4  -5   2 1026.00   30.90
   4  -5   2  964.00   31.00
  -5   1   2 1029.00   30.10
   4  -5   2 1033.10   31.10
  -5   1   2 1002.60   29.90
  -5   1   2 1000.20   29.40
   6  -2  -2 1361.36   40.10
  -2  -4  -2 1326.77   39.70
  -4   6  -2 1363.46   40.30
  -4   6  -2 1366.66   41.80
   6  -2  -2 1338.27   40.00
   6  -2  -2 1387.26   41.10
  -4   6  -2 1385.86   40.60
  -2  -4  -2 1354.76   39.40
   6  -2  -2 1373.86   38.40
  -4   6  -2 1389.66   40.60
   2   4   2 1275.27   39.30
   4  -6   2 1318.57   40.20
  -6   2   2 1332.07   39.80
   2   4   2 1333.77   39.80
   4  -6   2 1340.37   40.30
   4  -6   2 1352.46   40.70
   4  -6   2 1356.66   40.70
  -6   2   2 1361.76   38.30
  -4   7  -2  526.65   18.00
   7  -3  -2  513.75   17.30
   7  -3  -2  535.45   17.40
  -4   7  -2  529.35   17.70
  -4   7  -2  508.95   17.30
  -4   7  -2  516.55   17.70
  -3  -4  -2  565.74   17.40
  -3  -4  -2  506.65   16.90
  -3  -4  -2  515.65   16.10
   7  -3  -2  531.55   15.90
   3   4   2  568.24   17.70
  -7   3   2  504.85   16.80
   4  -7   2  517.15   17.80
   3   4   2  504.15   16.80
   4  -7   2  505.15   17.50
  -7   3   2  520.05   17.10
   4  -7   2  512.25   17.40
  -7   3   2  502.65   16.50
  -7   3   2  528.75   15.80
   4  -7   2  528.55   18.10
  -7   3   2  514.05   15.30
   3   4   2  534.75   17.00
  -4   8  -2  127.39    6.60
  -4   8  -2  132.59    6.50
  -4   8  -2  133.99    6.80
  -4  -4  -2  133.39    6.10
   8  -4  -2  122.39    6.10
   8  -4  -2  124.49    5.20
   8  -4  -2  125.49    6.20
  -4   8  -2  129.59    6.30
  -4  -4  -2  124.99    6.20
   4  -8   2  129.79    6.80
   4   4   2  123.19    5.90
   4   4   2  131.29    5.90
   4  -8   2  136.99    6.50
   4  -8   2  117.09    6.10
  -8   4   2  116.89    5.60
  -8   4   2  133.09    4.10
  -8   4   2  116.89    5.80
  -8   4   2  130.49    5.10
   4  -8   2  113.39    6.30
   4  -8   2  127.59    6.40
   4   4   2  136.39    6.00
  -4   9  -2    3.20    1.40
   9  -5  -2    4.10    1.40
  -4   9  -2    4.50    1.60
  -4   9  -2    3.10    1.30
  -5  -4  -2    3.40    1.50
   9  -5  -2    2.90    1.60
   9  -5  -2    4.70    1.60
  -4   9  -2    1.90    1.10
  -9   5   2    3.30    1.20
   4  -9   2    4.40    1.50
  -9   5   2    1.80    0.90
   4  -9   2    1.90    1.20
   5   4   2    1.70    1.00
  -9   5   2    2.30    1.10
   5   4   2    3.10    1.20
   4  -9   2    1.10    1.20
  -9   5   2    1.70    0.30
   4  -9   2    2.50    1.10
   4  -9   2    1.80    1.40
  -3   8  -2    4.20    1.50
  -3   8  -2    1.70    1.10
  -3   8  -2    2.90    1.30
  -5  -3  -2    2.70    1.30
  -3   8  -2    2.70    1.30
   8  -5  -2    1.40    0.80
   8  -5  -2    1.50    1.10
   8  -5  -2    1.30    1.00
  -5  -3  -2    3.80    1.30
  -8   5   2    1.50    1.00
   3  -8   2    0.50    1.00
   5   3   2    0.50    0.80
   3  -8   2    2.00    1.10
   3  -8   2   -0.70    0.80
  -8   5   2    0.90    0.70
   3  -8   2    2.50    1.10
   3  -8   2    0.30    1.00
  -8   5   2    1.30    0.90
  -5  -2  -2   32.90    3.20
  -2   7  -2   35.40    3.10
  -5  -2  -2   34.80    2.90
   7  -5  -2   33.60    2.70
  -2   7  -2   36.50    2.80
   7  -5  -2   30.10    2.20
  -2   7  -2   36.70    3.30
  -5  -2  -2   35.20    2.80
   7  -5  -2   35.40    2.80
  -2   7  -2   40.50    3.20
   2  -7   2   39.50    2.80
   5   2   2   39.90    2.70
   5   2   2   35.70    2.70
  -7   5   2   36.90    2.40
   2  -7   2   35.30    3.00
  -7   5   2   31.90    2.50
   5   2   2   35.10    2.20
   2  -7   2   38.60    3.10
   2  -7   2   37.20    3.30
   2  -7   2   39.40    3.00
  -5  -1  -2    8.70    1.80
   6  -5  -2   13.90    1.90
  -1   6  -2   11.50    1.70
   6  -5  -2   16.60    2.80
  -1   6  -2   13.20    2.20
  -5  -1  -2    9.10    1.70
  -1   6  -2   12.10    2.00
  -5  -1  -2   12.80    1.90
   6  -5  -2   11.60    1.70
   6  -5  -2   12.70    1.60
  -1   6  -2   10.80    1.90
   1  -6   2   11.90    2.00
  -6   5   2   11.90    1.30
   1  -6   2   13.40    2.10
   5   1   2   11.30    1.80
   5   1   2   10.40    1.50
   1  -6   2   18.00    2.00
   1  -6   2   15.00    1.90
   5   1   2   12.50    1.70
   1  -6   2   14.40    2.30
  -6   5   2   15.90    1.90
   5  -5  -2   62.59    3.40
   0   5  -2   68.69    3.90
  -5   0  -2   71.79    3.80
   5  -5  -2   64.19    4.20
   5  -5  -2   65.09    3.30
   0   5  -2   66.99    3.80
   5  -5  -2   68.09    2.10
  -5   0  -2   60.39    3.60
   5  -5  -2   61.39    3.30
   0   5  -2   58.19    3.60
   0   5  -2   66.49    4.00
   0   5  -2   70.69    3.40
  -5   0  -2   61.79    4.00
   5   0   2   66.99    3.50
   5   0   2   64.09    3.50
  -5   5   2   66.19    2.70
   0  -5   2   60.79    3.80
   0  -5   2   70.39    4.10
  -5   5   2   63.89    3.10
   0  -5   2   64.39    3.30
   0  -5   2   62.99    3.70
   0  -5   2   61.19    3.70
   0  -5   2   64.99    3.90
   4  -5  -2   15.30    1.00
  -5   1  -2   21.00    1.90
   1   4  -2   19.40    2.00
   1   4  -2   17.40    1.90
   1   4  -2   16.00    2.20
   1   4  -2   19.50    1.90
   4  -5  -2   19.30    1.50
  -5   1  -2   16.90    2.30
   4  -5  -2   15.40    2.20
   4  -5  -2   16.30    1.50
  -5   1  -2   16.90    2.10
  -1  -4   2   19.90    2.20
  -1  -4   2   16.10    2.20
  -1  -4   2   16.70    1.40
   5  -1   2   18.10    1.80
  -1  -4   2   19.90    1.90
  -4   5   2   16.90    0.70
  -1  -4   2   19.00    2.00
   5  -1   2   17.60    2.40
   5  -1   2   17.20    1.70
  -1  -4   2   20.90    2.10
  -4   5   2   16.30    1.30
  -1  -4   2   16.20    2.10
  -5   2  -2  100.39    5.00
  -5   2  -2   97.79    4.70
   3  -5  -2   95.09    3.80
   3  -5  -2   92.69    3.70
   2   3  -2  102.89    4.70
   3  -5  -2  101.99    4.10
   3  -5  -2   93.89    4.70
   2   3  -2  103.29    4.90
   2   3  -2   97.69    4.50
   2   3  -2   85.59    4.70
  -5   2  -2   99.49    4.60
   2   3  -2   91.89    4.70
  -2  -3   2   96.59    3.70
  -2  -3   2  100.79    4.50
  -2  -3   2  102.69    4.90
   5  -2   2   94.49    5.00
   5  -2   2   99.79    4.70
   5  -2   2   97.99    4.50
  -3   5   2   97.39    3.70
  -2  -3   2   99.79    5.20
  -2  -3   2   96.19    4.60
  -2  -3   2   95.29    4.70
  -5   3  -2   91.59    4.70
  -5   3  -2   85.39    4.40
   2  -5  -2   80.69    4.30
   3   2  -2   86.09    4.50
  -5   3  -2   84.89    4.40
   2  -5  -2   91.19    3.50
   3   2  -2   96.09    4.20
   3   2  -2   90.99    4.50
   3   2  -2   89.89    4.80
   2  -5  -2   89.49    3.80
   3   2  -2   90.29    4.70
   3   2  -2   87.99    4.50
   3   2  -2   97.39    4.40
  -3  -2   2   88.39    3.10
   5  -3   2   89.29    4.50
  -3  -2   2   93.89    4.40
  -2   5   2   88.79    3.50
  -3  -2   2   76.69    4.60
   5  -3   2   80.89    4.50
  -2   5   2   89.19    4.20
   5  -3   2   90.49    4.30
  -3  -2   2   88.79    4.10
  -3  -2   2   83.29    4.50
  -3  -2   2   88.99    4.60
  -5   4  -2   89.79    4.70
  -5   4  -2   94.89    4.90
  -5   4  -2   95.59    4.80
   4   1  -2   94.29    4.70
   1  -5  -2  106.69    4.20
   4   1  -2   90.29    4.90
  -5   4  -2   94.69    4.90
   4   1  -2   91.59    4.60
   1  -5  -2   91.69    3.70
   4   1  -2   90.79    4.40
   4   1  -2  103.39    5.20
   1  -5  -2   95.69    4.50
   4   1  -2   86.09    4.00
  -1   5   2   95.69    3.80
  -1   5   2  100.39    4.40
   5  -4   2   93.69    4.60
   5  -4   2   94.69    4.90
  -4  -1   2   92.09    2.90
  -4  -1   2   92.59    3.00
  -4  -1   2   95.49    5.00
  -4  -1   2   97.39    4.50
   5  -4   2   92.99    4.80
  -4  -1   2   91.49    4.10
  -4  -1   2   91.29    4.30
   5   0  -2 1023.20   31.10
   5   0  -2  985.00   30.90
  -5   5  -2  955.80   30.50
   0  -5  -2  998.00   29.30
   5   0  -2  987.10   30.30
   0  -5  -2  984.50   30.10
  -5   5  -2 1006.50   30.60
   0  -5  -2  984.90   29.80
   0  -5  -2 1011.00   29.70
   5   0  -2  995.90   29.20
   5   0  -2 1004.10   30.50
  -5   5  -2 1044.30   30.80
  -5   5  -2  962.40   30.70
  -5   0   2 1003.40   29.30
  -5   0   2 1023.80   29.80
   5  -5   2 1026.30   31.30
   0   5   2  992.40   29.80
  -5   0   2  970.90   30.00
   0   5   2 1027.30   29.30
  -5   0   2 1005.20   30.20
   5  -5   2  994.00   30.70
   5  -5   2  955.30   30.60
  -5   0   2 1020.90   28.00
   0   5   2 1025.00   29.40
  -5   6  -2 1733.03   51.79
   6  -1  -2 1803.82   52.29
  -5   6  -2 1713.53   51.89
   6  -1  -2 1793.62   51.49
  -1  -5  -2 1786.12   50.89
  -1  -5  -2 1773.12   50.99
  -5   6  -2 1749.53   51.79
  -6   1   2 1763.72   50.79
   5  -6   2 1699.33   51.79
  -6   1   2 1747.73   51.09
   5  -6   2 1734.43   51.69
   1   5   2 1758.92   50.69
   1   5   2 1777.92   50.59
   5  -6   2 1699.13   51.49
  -5   7  -2  273.17   10.80
  -2  -5  -2  272.77   10.10
  -2  -5  -2  288.67    9.70
   7  -2  -2  275.17    8.90
   7  -2  -2  276.67   11.10
  -2  -5  -2  285.77    9.90
  -5   7  -2  282.27   10.70
  -5   7  -2  286.87   10.90
   7  -2  -2  277.67   10.50
  -5   7  -2  270.57   10.90
   7  -2  -2  263.17   10.50
  -7   2   2  269.67   10.10
  -7   2   2  282.07    8.90
   5  -7   2  279.77   10.70
   2   5   2  293.97   10.00
  -7   2   2  275.17    9.90
   2   5   2  271.07    9.90
   2   5   2  289.07    9.90
   5  -7   2  275.97   10.90
  -7   2   2  268.37   10.30
   5  -7   2  287.57   11.20
   5  -7   2  272.87   10.70
  -5   8  -2 1110.19   33.70
  -3  -5  -2 1081.09   32.70
  -3  -5  -2 1058.79   31.70
  -5   8  -2 1063.09   33.90
  -5   8  -2 1088.19   34.10
   8  -3  -2 1150.78   33.70
   8  -3  -2 1086.49   33.60
  -5   8  -2 1066.49   33.50
  -3  -5  -2 1046.20   33.30
   8  -3  -2 1101.39   31.80
  -3  -5  -2 1105.39   33.20
   5  -8   2 1027.20   33.70
  -8   3   2 1107.49   31.60
   5  -8   2 1121.29   34.40
   3   5   2 1101.39   32.90
  -8   3   2 1139.89   33.20
  -8   3   2 1097.19   31.20
   5  -8   2 1056.29   33.60
   3   5   2 1030.00   32.80
  -8   3   2 1107.79   32.80
   3   5   2 1078.19   32.50
  -8   3   2 1081.39   33.20
   5  -8   2 1051.29   33.60
  -4  -5  -2  189.38    8.50
  -4  -5  -2  183.98    8.10
   9  -4  -2  183.48    7.10
  -5   9  -2  168.88    8.20
  -5   9  -2  181.58    8.70
  -5   9  -2  177.08    8.60
   9  -4  -2  194.78    8.50
   9  -4  -2  178.38    8.40
  -5   9  -2  184.08    8.40
  -4  -5  -2  189.48    7.90
   5  -9   2  198.28    8.60
   5  -9   2  188.08    8.60
   4   5   2  194.88    8.10
  -9   4   2  190.58    8.00
  -9   4   2  179.98    8.10
   5  -9   2  195.68    9.20
   5  -9   2  197.58    8.70
  -9   4   2  195.48    6.10
   4   5   2  179.68    8.00
   4   5   2  187.48    7.60
  -9   4   2  195.68    7.00
  10  -5  -2   12.00    2.30
  -5  -5  -2    7.60    1.90
  10  -5  -2   11.40    1.80
  -5  -5  -2    8.70    2.00
  -5  10  -2   11.50    2.50
  -5  -5  -2    6.10    1.80
  -5  10  -2    5.60    1.70
  -5  10  -2    6.70    1.80
  -5  10  -2    7.20    2.10
  10  -5  -2    7.90    2.00
 -10   5   2   10.90    2.20
 -10   5   2    6.00    1.70
   5   5   2   12.70    2.20
   5 -10   2    8.00    2.30
   5 -10   2    9.20    2.10
 -10   5   2    7.50    1.40
 -10   5   2    8.10    0.80
   5   5   2    7.30    1.80
   5 -10   2    8.10    2.00
   5 -10   2    5.70    2.00
   5 -10   2    5.10    1.90
  -5  11  -2   10.40    2.50
  -6  -5  -2    8.90    2.10
  -5  11  -2    7.90    2.10
  11  -6  -2    9.80    2.40
  -5  11  -2    6.20    2.10
  -6  -5  -2   13.60    3.70
  11  -6  -2   10.80    2.00
  -5  11  -2   10.10    2.40
  -6  -5  -2   10.30    2.40
   6   5   2    8.00    2.10
 -11   6   2    9.80    1.80
   5 -11   2    7.70    2.20
 -11   6   2    8.60    0.70
   6   5   2    8.60    2.10
 -11   6   2    7.70    0.70
 -11   6   2    7.30    1.90
   5 -11   2    7.90    2.00
   5 -11   2    9.20    2.40
 -11   6   2    8.70    2.10
  -6  -4  -2   72.19    4.70
  10  -6  -2   74.69    4.90
  -6  -4  -2   71.69    5.00
  10  -6  -2   66.59    3.90
  -4  10  -2   69.69    4.70
  -4  10  -2   72.79    4.70
  -4  10  -2   65.09    4.80
  10  -6  -2   70.69    4.80
  -4  10  -2   61.09    4.90
   6   4   2   65.29    4.40
   4 -10   2   67.79    4.60
   4 -10   2   71.29    4.60
   4 -10   2   69.99    4.90
   4 -10   2   67.39    5.20
 -10   6   2   68.59    4.40
   6   4   2   69.79    4.60
 -10   6   2   66.09    3.90
 -10   6   2   64.69    4.40
   4 -10   2   61.89    4.60
  -3   9  -2   41.20    3.50
   9  -6  -2   39.90    3.40
  -3   9  -2   42.40    3.80
  -6  -3  -2   34.30    3.10
  -3   9  -2   43.40    3.40
  -3   9  -2   32.30    3.40
   9  -6  -2   41.80    2.90
  -6  -3  -2   40.30    3.50
   9  -6  -2   45.10    3.50
  -9   6   2   39.20    3.00
  -9   6   2   41.00    2.80
   3  -9   2   37.40    3.20
   3  -9   2   38.70    3.40
   6   3   2   38.00    3.20
   3  -9   2   34.00    3.30
  -9   6   2   41.70    3.20
   3  -9   2   37.50    3.80
   3  -9   2   38.80    3.20
  -2   8  -2   45.40    3.50
  -6  -2  -2   40.80    3.70
  -6  -2  -2   43.30    3.50
  -2   8  -2   39.40    3.60
   8  -6  -2   41.90    3.20
  -6  -2  -2   37.20    3.70
  -2   8  -2   38.60    3.40
   8  -6  -2   41.90    3.30
   8  -6  -2   46.00    2.90
  -2   8  -2   46.10    3.30
   2  -8   2   39.30    3.40
   6   2   2   39.60    3.20
   2  -8   2   42.60    3.50
   6   2   2   47.00    3.60
   2  -8   2   47.10    3.90
   2  -8   2   41.30    3.10
   6   2   2   40.70    2.30
   2  -8   2   39.40    3.10
  -8   6   2   45.50    3.00
  -8   6   2   41.40    3.00
  -1   7  -2 1059.19   32.10
  -6  -1  -2 1049.70   32.60
  -6  -1  -2 1018.20   31.60
  -1   7  -2 1060.29   32.50
  -1   7  -2 1051.29   31.90
   7  -6  -2 1004.90   30.80
   7  -6  -2  988.10   31.40
  -6  -1  -2 1022.50   31.90
   7  -6  -2 1003.80   31.20
   1  -7   2 1028.50   32.40
  -7   6   2 1039.20   31.10
   6   1   2 1035.10   31.80
   1  -7   2 1001.90   31.80
   1  -7   2 1004.50   32.00
   1  -7   2 1046.40   31.30
  -7   6   2 1065.39   30.60
   1  -7   2  992.00   31.40
   6   1   2 1050.19   31.60
   6   1   2 1045.00   30.50
  -6   0  -2  274.07   10.50
   6  -6  -2  278.37    9.90
   6  -6  -2  267.37    9.80
   6  -6  -2  275.87   10.10
   0   6  -2  276.67   10.60
   0   6  -2  275.77   10.20
   0   6  -2  290.37   10.60
  -6   0  -2  277.17   11.10
  -6   0  -2  265.37   10.30
   0   6  -2  273.87   10.90
   6  -6  -2  276.27   11.40
   0  -6   2  274.97   10.20
   6   0   2  289.47   10.20
   0  -6   2  277.17   10.50
   6   0   2  276.67   10.30
   0  -6   2  282.67    9.90
  -6   6   2  283.97    9.80
   0  -6   2  288.17   11.00
  -6   6   2  282.77    9.20
   0  -6   2  261.07   10.50
   5  -6  -2   97.09    3.30
   1   5  -2   96.19    4.80
   5  -6  -2  101.09    4.60
   1   5  -2   87.49    4.60
   1   5  -2   94.89    5.20
  -6   1  -2   86.89    4.70
  -6   1  -2   85.79    4.80
   1   5  -2   91.49    4.90
   5  -6  -2   98.69    5.60
  -6   1  -2   91.19    5.20
   5  -6  -2   95.49    4.50
  -5   6   2   95.29    3.60
  -1  -5   2   96.79    4.90
  -1  -5   2   93.99    4.90
  -5   6   2   89.59    4.10
  -1  -5   2   97.19    4.80
   6  -1   2   97.39    4.80
  -1  -5   2   99.59    5.20
  -1  -5   2   97.29    5.30
  -1  -5   2   98.49    4.30
  -1  -5   2   98.09    5.20
   6  -1   2   99.39    4.70
   6  -1   2   97.89    5.30
   2   4  -2  243.78    9.30
   4  -6  -2  242.28    7.80
   4  -6  -2  248.78    8.70
   4  -6  -2  240.08    9.20
   2   4  -2  246.78    9.00
   4  -6  -2  249.78    8.40
  -6   2  -2  226.68    9.60
   2   4  -2  238.38    9.20
  -6   2  -2  243.58    9.30
   2   4  -2  239.38   10.30
  -6   2  -2  227.08    9.10
   6  -2   2  245.78    9.20
   6  -2   2  229.88    9.50
  -2  -4   2  252.37    9.50
  -2  -4   2  245.88    9.20
  -2  -4   2  249.38    8.10
  -2  -4   2  240.68    9.10
  -2  -4   2  248.78    9.10
   6  -2   2  235.08    9.00
  -4   6   2  234.88    8.20
  -2  -4   2  239.08    9.70
   3   3  -2  997.60   30.30
   3   3  -2  991.20   29.50
  -6   3  -2  961.10   30.00
   3  -6  -2  972.90   28.60
   3  -6  -2  969.30   29.70
  -6   3  -2  968.10   30.40
   3   3  -2  969.10   30.10
   3   3  -2  981.80   30.20
  -6   3  -2  958.00   29.90
   3  -6  -2  951.50   28.80
   3  -6  -2  990.40   29.20
   3   3  -2  993.50   29.90
  -3  -3   2  978.70   28.30
  -3  -3   2  993.00   30.10
   6  -3   2 1004.90   29.90
   6  -3   2  967.30   30.50
  -3  -3   2  984.30   29.70
  -3  -3   2 1015.80   30.60
  -3  -3   2  946.41   30.30
  -3  -3   2 1024.60   30.00
   6  -3   2 1003.10   30.10
  -3   6   2  959.40   28.70
  -6   4  -2  319.27   12.20
   4   2  -2  326.77   12.70
  -6   4  -2  342.07   12.00
   4   2  -2  343.57   12.30
   4   2  -2  322.07   12.00
   4   2  -2  336.97   12.00
   4   2  -2  338.47   11.20
   4   2  -2  348.87   12.20
  -6   4  -2  316.67   11.90
  -6   4  -2  338.27   12.30
   4   2  -2  329.97   11.70
   2  -6  -2  335.97   11.20
   2  -6  -2  312.57   11.30
   2  -6  -2  328.37   10.90
   2  -6  -2  316.37   10.70
  -4  -2   2  341.67   12.20
   6  -4   2  331.67   12.50
  -4  -2   2  337.47   11.40
   6  -4   2  341.37   12.10
  -2   6   2  346.97   11.30
  -2   6   2  325.27   10.80
  -4  -2   2  336.17   11.90
   6  -4   2  328.37   12.20
   5   1  -2 2444.36   70.89
   1  -6  -2 2328.37   69.49
   5   1  -2 2413.96   70.69
   5   1  -2 2452.85   70.59
   6  -5   2 2520.95   70.49
   0  -6  -2   29.40    2.40
   6   0  -2   35.50    2.90
   0  -6  -2   32.10    2.30
   0  -6  -2   32.30    2.50
   6   0  -2   29.00    2.70
  -6   6  -2   29.70    2.90
  -6   6  -2   32.20    2.90
   6   0  -2   30.00    2.10
  -6   6  -2   29.90    2.80
  -6   6  -2   30.30    2.90
   0  -6  -2   30.50    2.20
   6   0  -2   29.30    2.90
   0   6   2   30.90    2.20
   6  -6   2   28.10    2.70
   0   6   2   27.50    2.20
  -6   0   2   25.30    2.50
  -6   0   2   31.60    2.20
   6  -6   2   29.30    3.00
   6  -6   2   32.10    2.90
  -6   0   2   28.40    1.50
  -6   0   2   29.20    2.60
   0   6   2   33.10    2.30
  -6   0   2   31.20    2.80
  -6   7  -2  654.33   21.70
  -1  -6  -2  651.13   20.60
   7  -1  -2  668.53   22.00
  -1  -6  -2  650.43   21.00
  -1  -6  -2  654.43   21.10
  -1  -6  -2  648.14   20.60
  -6   7  -2  639.94   21.90
   7  -1  -2  675.53   21.60
   7  -1  -2  650.13   21.60
  -6   7  -2  636.94   21.80
  -6   7  -2  665.43   21.80
  -7   1   2  689.73   19.40
  -7   1   2  673.53   20.90
   1   6   2  651.53   20.20
   6  -7   2  627.24   21.70
   1   6   2  654.03   20.70
  -7   1   2  671.83   20.00
   6  -7   2  654.13   21.60
  -7   1   2  659.33   21.40
   6  -7   2  673.33   22.20
   1   6   2  676.83   20.70
   6  -7   2  659.73   21.80
  -7   1   2  681.13   21.40
   8  -2  -2  418.66   13.20
   8  -2  -2  423.26   15.10
  -2  -6  -2  410.36   14.30
  -2  -6  -2  391.86   14.50
   8  -2  -2  440.96   15.70
  -6   8  -2  445.86   15.40
  -2  -6  -2  424.06   13.80
  -6   8  -2  427.06   15.50
  -6   8  -2  431.96   15.60
  -6   8  -2  431.06   15.30
   8  -2  -2  398.46   15.10
   2   6   2  416.06   13.80
   6  -8   2  418.16   15.30
  -8   2   2  429.66   15.00
   6  -8   2  430.76   15.80
  -8   2   2  464.35   14.60
  -8   2   2  423.36   14.80
  -8   2   2  433.16   13.30
   6  -8   2  410.56   15.20
   6  -8   2  403.16   15.20
   2   6   2  425.96   14.40
   2   6   2  412.36   14.40
  -8   2   2  433.46   13.10
  -6   9  -2   30.20    3.20
  -3  -6  -2   33.40    2.80
   9  -3  -2   31.00    3.10
  -3  -6  -2   30.10    2.10
  -6   9  -2   28.70    3.10
  -6   9  -2   28.20    3.00
   9  -3  -2   28.10    3.10
  -6   9  -2   27.80    3.00
   9  -3  -2   27.10    2.10
  -3  -6  -2   38.10    3.20
  -3  -6  -2   29.70    2.90
   6  -9   2   26.00    3.50
   3   6   2   35.30    2.50
   6  -9   2   37.70    3.30
  -9   3   2   35.00    2.20
   3   6   2   33.30    2.80
  -9   3   2   29.30    2.60
  -9   3   2   27.60    2.80
   6  -9   2   33.00    3.60
   6  -9   2   27.40    3.00
  -9   3   2   24.90    2.70
   3   6   2   27.40    2.80
  -9   3   2   30.80    1.90
  10  -4  -2    3.50    1.60
  -4  -6  -2    4.80    1.80
  -6  10  -2    5.20    1.70
  -4  -6  -2    2.00    1.30
  -6  10  -2    3.10    1.80
  -6  10  -2    5.00    1.90
  10  -4  -2    5.40    1.80
  -4  -6  -2    7.80    1.80
  -6  10  -2    5.90    1.70
  -4  -6  -2    5.00    1.60
   4   6   2    5.60    1.60
   6 -10   2    1.70    1.60
   4   6   2    5.20    1.20
 -10   4   2    4.10    1.50
   4   6   2    5.10    1.60
   6 -10   2    7.10    1.90
 -10   4   2    6.60    1.30
   6 -10   2    2.40    1.70
 -10   4   2    5.50    0.90
 -10   4   2    4.70    1.60
   6 -10   2    4.50    1.80
  -6  11  -2   30.00    3.90
  -5  -6  -2   24.30    3.40
  -6  11  -2   33.10    3.40
  -5  -6  -2   24.20    3.40
  -5  -6  -2   28.00    3.00
  11  -5  -2   28.00    2.60
  11  -5  -2   29.40    4.50
  11  -5  -2   25.60    3.60
  -6  11  -2   29.00    3.90
  -6  11  -2   28.90    4.10
   6 -11   2   36.60    4.00
   5   6   2   27.70    2.50
   6 -11   2   37.70    5.00
   5   6   2   23.40    3.20
 -11   5   2   27.20    3.00
   5   6   2   25.70    3.30
 -11   5   2   28.80    1.70
 -11   5   2   31.00    3.20
 -11   5   2   26.30    2.40
  -6  -6  -2   -0.80    1.20
  -6  -6  -2    2.30    1.30
  -6  -6  -2    0.70    1.20
  -6  12  -2    0.40    1.50
  -6  12  -2    3.90    1.90
  -6  12  -2    0.90    1.30
  -6  12  -2    1.00    1.30
  -6  -6  -2   -1.30    1.20
  12  -6  -2   -0.10    1.00
  12  -6  -2   -0.30    1.20
 -12   6   2   -0.30    1.10
 -12   6   2   -0.80    0.80
 -12   6   2    0.80    1.30
   6 -12   2   -0.70    1.60
 -12   6   2    0.40    0.50
   6 -12   2    1.10    1.40
   6 -12   2    0.80    1.30
   6   6   2   -1.20    1.20
   6 -12   2    0.30    1.50
   6 -12   2   -1.70    1.40
  -6  13  -2    0.30    1.60
  -6  13  -2    2.00    2.10
  13  -7  -2   -2.60    1.10
  -7  -6  -2    2.00    1.80
  -6  13  -2    1.10    2.00
  13  -7  -2    1.40    1.30
  -7  -6  -2   -1.40    1.50
 -13   7   2    0.40    0.40
   6 -13   2   -0.30    1.50
   6 -13   2   -0.80    1.10
 -13   7   2    1.90    1.70
   7   6   2    0.60    1.30
 -13   7   2    2.30    1.30
  -7  -5  -2  115.59    7.10
  12  -7  -2  100.79    6.70
  -5  12  -2  104.79    6.40
  -5  12  -2   94.19    6.50
  -7  -5  -2  103.49    6.20
  12  -7  -2  111.69    5.80
  -7  -5  -2  112.29    6.60
  -5  12  -2  110.89    7.20
   5 -12   2  105.99    7.10
   5 -12   2   94.09    6.30
 -12   7   2  110.59    3.40
   7   5   2  118.49    6.60
 -12   7   2  115.89    5.80
   5 -12   2  104.49    6.00
 -12   7   2  113.49    6.40
 -12   7   2  107.49    6.40
   7   5   2  100.29    6.30
 -12   7   2  109.09    3.50
  -4  11  -2   82.19    6.00
  -7  -4  -2   82.29    5.80
  11  -7  -2   90.79    5.90
  -7  -4  -2   90.39    5.70
  -4  11  -2   90.59    6.00
  -4  11  -2   86.19    5.60
  11  -7  -2   88.89    5.00
 -11   7   2   85.79    5.40
 -11   7   2   89.99    5.30
   4 -11   2   83.99    5.70
   7   4   2   98.79    5.80
   4 -11   2   93.69    6.50
 -11   7   2   86.59    4.90
   4 -11   2   92.99    5.70
   4 -11   2   88.69    5.20
   7   4   2   91.99    5.70
  10  -7  -2   33.70    3.40
  -7  -3  -2   38.10    3.70
  -7  -3  -2   44.50    4.10
  -7  -3  -2   33.00    3.30
  10  -7  -2   32.90    2.90
  -3  10  -2   39.50    3.70
  10  -7  -2   34.90    3.40
  -3  10  -2   36.80    3.30
  -3  10  -2   35.20    4.40
 -10   7   2   33.00    3.10
   3 -10   2   38.70    3.20
 -10   7   2   41.00    3.20
 -10   7   2   40.20    3.00
   3 -10   2   33.80    3.20
   3 -10   2   35.40    4.60
   3 -10   2   32.40    3.40
   3 -10   2   36.90    4.80
   7   3   2   32.70    3.20
   9  -7  -2  268.87    9.90
  -2   9  -2  246.28   11.10
  -7  -2  -2  248.18   11.10
  -2   9  -2  278.37   10.80
   9  -7  -2  266.17   10.60
  -2   9  -2  261.77   11.00
  -7  -2  -2  257.17   10.60
  -7  -2  -2  255.17   10.90
   9  -7  -2  260.17   10.60
   2  -9   2  275.27   11.60
   7   2   2  253.47   10.30
  -9   7   2  256.07    9.80
   7   2   2  265.97   10.60
  -9   7   2  265.57   10.20
   2  -9   2  251.57   10.80
   2  -9   2  257.47   10.80
   2  -9   2  281.07   10.50
  -9   7   2  251.07    9.80
   7   2   2  247.98    8.50
   2  -9   2  271.17   10.20
  -1   8  -2   21.20    2.90
  -1   8  -2   17.10    2.60
   8  -7  -2   21.80    2.40
  -1   8  -2   21.30    3.20
   8  -7  -2   17.50    2.50
  -7  -1  -2   13.20    2.50
  -7  -1  -2   16.30    2.60
   8  -7  -2   19.90    2.10
  -7  -1  -2   21.90    3.00
   1  -8   2   13.20    2.40
   1  -8   2   19.70    2.50
  -8   7   2   17.40    2.40
   7   1   2   14.80    2.30
   1  -8   2   19.70    2.20
   7   1   2   18.00    1.70
  -8   7   2   19.80    2.00
   1  -8   2   18.20    2.80
   1  -8   2   18.40    3.00
   7   1   2   24.80    3.10
  -7   0  -2   56.89    4.30
  -7   0  -2   49.10    3.70
   0   7  -2   52.39    3.70
   0   7  -2   50.69    4.00
   7  -7  -2   54.09    3.60
  -7   0  -2   52.39    3.80
   7  -7  -2   45.10    3.10
   0   7  -2   53.69    3.40
   0   7  -2   52.09    3.80
   7  -7  -2   49.90    3.40
   0  -7   2   55.59    4.10
   7   0   2   57.19    3.80
   0  -7   2   52.09    3.80
   0  -7   2   50.19    3.70
   7   0   2   52.69    3.60
   0  -7   2   53.39    3.30
  -7   7   2   51.79    3.00
  -7   7   2   51.09    3.30
   0  -7   2   51.49    3.40
   6  -7  -2  557.84   18.30
   1   6  -2  567.74   19.30
   1   6  -2  563.04   18.90
  -7   1  -2  564.04   19.40
   1   6  -2  570.64   18.70
   6  -7  -2  540.35   18.00
   6  -7  -2  560.94   18.20
   6  -7  -2  578.54   19.80
  -7   1  -2  569.04   19.00
   6  -7  -2  545.55   16.40
   1   6  -2  538.55   18.20
  -1  -6   2  558.64   19.30
  -1  -6   2  560.74   19.30
  -1  -6   2  553.34   18.80
  -6   7   2  565.14   17.90
  -6   7   2  568.04   17.20
  -1  -6   2  567.14   17.90
  -1  -6   2  565.04   18.20
   7  -1   2  562.64   18.60
  -1  -6   2  565.04   19.30
   7  -1   2  590.64   18.80
  -1  -6   2  575.34   18.80
   2   5  -2 2364.06   69.09
  -7   2  -2 2413.26   68.89
   2   5  -2 2286.67   68.19
   5  -7  -2 2368.76   67.99
   5  -7  -2 2458.05   69.59
   7  -2   2 2322.87   68.39
   7  -2   2 2336.27   69.19
  -2  -5   2 2351.16   68.49
  -2  -5   2 2430.06   69.09
  -5   7   2 2260.67   67.39
   4  -7  -2  777.12   24.00
   4  -7  -2  815.22   24.40
  -7   3  -2  777.32   25.40
   4  -7  -2  791.22   24.70
   4  -7  -2  794.02   23.30
   3   4  -2  748.93   24.70
   3   4  -2  804.72   24.60
   3   4  -2  765.12   25.20
  -7   3  -2  779.72   25.20
   3   4  -2  811.12   25.30
   3   4  -2  759.82   24.80
  -3  -4   2  857.11   24.80
  -3  -4   2  780.12   23.40
  -3  -4   2  785.72   24.70
   7  -3   2  785.42   25.10
  -4   7   2  776.12   23.80
   7  -3   2  761.12   25.40
  -3  -4   2  781.92   25.20
  -3  -4   2  816.82   25.30
   7  -3   2  788.62   24.80
  -4   7   2  803.22   23.00
  -3  -4   2  777.22   24.60
  -7   4  -2   14.50    2.20
   3  -7  -2   10.10    1.60
  -7   4  -2   12.60    2.20
   3  -7  -2   13.00    1.40
  -7   4  -2   10.90    2.00
   3  -7  -2    7.70    1.50
   4   3  -2    9.80    2.10
   4   3  -2   13.00    2.20
   4   3  -2   14.60    2.30
   3  -7  -2   10.90    1.80
   4   3  -2   15.90    2.40
   4   3  -2   13.40    2.20
   4   3  -2   12.70    1.80
  -4  -3   2   10.40    2.00
   7  -4   2   12.00    2.20
  -3   7   2   13.30    1.10
   7  -4   2   12.40    2.10
  -3   7   2   12.60    1.60
  -4  -3   2    9.20    1.70
   7  -4   2   14.40    2.20
  -4  -3   2   12.20    2.00
  -4  -3   2    9.40    1.90
   5   2  -2  182.88    7.70
   5   2  -2  196.58    8.20
  -7   5  -2  176.28    7.90
   5   2  -2  192.78    8.20
   2  -7  -2  183.38    7.00
   2  -7  -2  177.58    7.30
   5   2  -2  201.98    8.20
   2  -7  -2  186.68    7.00
   5   2  -2  184.58    8.00
   2  -7  -2  179.08    7.10
  -7   5  -2  191.48    8.20
  -7   5  -2  179.18    8.10
   5   2  -2  198.28    7.30
  -7   5  -2  185.28    8.10
  -2   7   2  186.18    7.10
  -5  -2   2  186.48    7.60
   7  -5   2  168.58    7.70
  -5  -2   2  184.78    7.90
   7  -5   2  168.28    8.00
   7  -5   2  184.08    8.10
  -5  -2   2  184.48    7.90
  -5  -2   2  180.28    7.20
  -7   6  -2   54.39    4.00
   1  -7  -2   61.79    3.30
   6   1  -2   56.69    4.50
   6   1  -2   63.39    4.20
  -7   6  -2   54.79    4.00
   6   1  -2   62.79    4.20
   6   1  -2   67.69    4.30
   1  -7  -2   56.59    3.30
   1  -7  -2   58.59    3.70
  -7   6  -2   56.79    4.10
  -7   6  -2   57.29    4.10
   1  -7  -2   58.29    3.40
   6   1  -2   58.49    3.30
   7  -6   2   58.09    4.20
  -6  -1   2   60.39    3.70
  -1   7   2   58.39    3.40
   7  -6   2   61.69    4.20
  -1   7   2   63.99    3.20
  -6  -1   2   63.39    4.00
  -6  -1   2   56.59    3.80
  -1   7   2   59.59    3.40
   7  -6   2   59.79    4.00
  -6  -1   2   60.79    2.60
  -6  -1   2   59.99    3.30
   0  -7  -2 4013.10  172.68
  -7   7  -2 4138.39  193.38
   0   7   2 4131.89  172.68
   7  -7   2 4213.08  190.68
  -7   0   2 4145.79  187.08
  -7   0   2 4077.29  183.18
  -7   8  -2  683.03   22.20
  -1  -7  -2  660.33   21.70
   8  -1  -2  665.63   22.30
  -1  -7  -2  650.43   21.30
  -7   8  -2  671.73   22.50
  -7   8  -2  648.24   22.10
   8  -1  -2  667.93   22.30
  -1  -7  -2  635.14   21.00
   8  -1  -2  660.63   22.10
  -7   8  -2  686.13   22.50
   1   7   2  666.23   20.10
  -8   1   2  687.73   19.80
   7  -8   2  658.03   22.60
   7  -8   2  643.44   22.20
  -8   1   2  645.14   21.80
   7  -8   2  637.74   22.00
   1   7   2  656.13   21.10
  -8   1   2  703.73   21.50
  -8   1   2  648.34   20.80
  -8   1   2  646.54   21.70
   7  -8   2  668.03   22.20
   1   7   2  648.84   21.20
   9  -2  -2   47.80    3.90
  -7   9  -2   38.90    3.80
  -7   9  -2   32.90    3.40
  -2  -7  -2   42.00    2.80
   9  -2  -2   44.50    3.80
  -2  -7  -2   43.40    3.30
  -7   9  -2   46.30    3.80
  -2  -7  -2   42.30    3.40
  -7   9  -2   48.30    4.10
   9  -2  -2   42.40    3.70
  -9   2   2   40.20    3.50
  -9   2   2   42.10    2.50
   2   7   2   44.20    3.30
   7  -9   2   39.60    3.50
  -9   2   2   33.90    3.30
   7  -9   2   44.60    3.80
  -9   2   2   44.30    3.40
   2   7   2   38.70    3.30
   2   7   2   44.30    2.60
  -9   2   2   43.10    2.50
   7  -9   2   47.00    4.20
   7  -9   2   36.10    3.50
  -7  10  -2  115.69    6.60
  -3  -7  -2  109.69    4.70
  -7  10  -2  124.99    6.60
  -3  -7  -2  120.79    6.60
  10  -3  -2  119.79    6.60
  -7  10  -2  118.29    6.70
  10  -3  -2  113.79    6.60
  10  -3  -2  123.89    6.90
  -7  10  -2  112.89    6.80
  10  -3  -2  120.49    5.20
  -3  -7  -2  117.29    6.20
  -3  -7  -2  108.69    5.90
 -10   3   2  120.59    5.10
   7 -10   2  104.59    6.30
 -10   3   2  113.79    5.90
 -10   3   2  117.19    7.00
 -10   3   2  109.59    6.20
   7 -10   2  126.19    6.80
   7 -10   2  118.29    7.10
 -10   3   2  125.89    4.80
   3   7   2  113.09    5.00
   7 -10   2  109.69    6.50
   3   7   2  110.89    6.00
   3   7   2  108.19    5.90
  -4  -7  -2   20.40    3.20
  -7  11  -2   27.60    3.90
  11  -4  -2   26.60    3.90
  -4  -7  -2   21.00    3.10
  11  -4  -2   25.90    2.30
  -4  -7  -2   17.60    3.10
  -7  11  -2   20.90    3.10
  -7  11  -2   26.10    3.80
  11  -4  -2   19.00    3.20
  -7  11  -2   25.10    3.60
 -11   4   2   22.20    3.20
 -11   4   2   24.60    1.80
   4   7   2   25.60    3.30
   7 -11   2   20.80    3.60
   4   7   2   23.70    3.30
 -11   4   2   20.80    2.10
 -11   4   2   20.20    3.20
   4   7   2   23.30    2.10
   7 -11   2   29.10    3.10
  12  -5  -2    0.50    1.50
  -7  12  -2    2.00    1.50
  -7  12  -2   -0.20    1.20
  12  -5  -2    1.70    1.90
  -7  12  -2   -0.20    1.40
  12  -5  -2    2.70    1.10
  -5  -7  -2    1.70    1.20
  -5  -7  -2   -2.20    1.20
  -5  -7  -2   -0.50    1.30
  -7  12  -2    1.40    1.70
 -12   5   2    2.90    1.50
 -12   5   2    0.10    0.50
   7 -12   2    0.90    1.80
   5   7   2    1.00    0.90
   7 -12   2   -1.00    1.40
 -12   5   2    2.10    1.40
   7 -12   2    0.20    1.70
 -12   5   2    0.10    0.80
   5   7   2    0.40    1.10
   7 -12   2   -2.00    1.30
  -7  13  -2   12.70    2.90
  -6  -7  -2   14.90    3.00
  13  -6  -2   15.20    3.20
  -7  13  -2   12.60    3.10
  -7  13  -2   13.10    3.20
  13  -6  -2   15.30    2.60
  -7  13  -2   14.30    3.60
  -6  -7  -2   14.60    3.20
 -13   6   2   11.20    2.60
   7 -13   2   12.80    3.20
   6   7   2   12.80    2.10
 -13   6   2   14.30    2.30
   7 -13   2    9.80    3.00
   6   7   2   14.20    2.90
 -13   6   2   11.80    1.30
  -7  14  -2  206.28   10.90
  -7  14  -2  215.08   10.40
  14  -7  -2  205.28   10.90
  14  -7  -2  201.98    9.30
  -7  -7  -2  212.78   10.80
 -14   7   2  219.08    7.20
   7   7   2  224.28    9.10
 -14   7   2  218.08    9.30
   7 -14   2  218.98   10.20
 -14   7   2  210.38    7.40
   7 -14   2  236.98   12.00
   7   7   2  222.78   10.60
  15  -8  -2  206.38    9.70
  15  -8  -2  218.08   11.40
  -8  -7  -2  189.58   10.70
  -7  15  -2  221.58   10.70
  -8  -7  -2  212.18   11.60
  -7  15  -2  225.48   11.40
   7 -15   2  204.78    9.90
 -15   8   2  217.38    6.90
 -15   8   2  220.78    9.60
   8   7   2  176.18   10.10
 -15   8   2  224.48   10.70
   7 -15   2  213.68   12.00
  14  -8  -2    0.60    1.50
  -8  -6  -2    3.80    2.40
  14  -8  -2    1.80    1.60
  -6  14  -2    3.80    2.10
  -6  14  -2    5.40    2.20
  -8  -6  -2    1.60    1.90
 -14   8   2    2.40    1.50
 -14   8   2    2.60    0.60
   6 -14   2    2.70    2.20
 -14   8   2    2.50    0.50
   8   6   2    2.50    1.80
 -14   8   2    1.50    2.00
   6 -14   2    3.60    1.60
  -5  13  -2   69.19    5.30
  -8  -5  -2   64.79    5.70
  13  -8  -2   66.29    5.50
  -8  -5  -2   72.39    5.80
  -5  13  -2   69.49    5.70
  -8  -5  -2   66.09    5.30
  13  -8  -2   70.59    4.70
 -13   8   2   71.79    5.10
   5 -13   2   69.39    4.70
   8   5   2   61.59    5.10
 -13   8   2   66.99    4.60
   5 -13   2   70.69    6.10
  -4  12  -2   43.80    4.10
  -8  -4  -2   27.10    4.10
  12  -8  -2   34.60    3.20
  -4  12  -2   38.80    4.30
  -8  -4  -2   34.90    4.70
  -8  -4  -2   35.60    3.80
   4 -12   2   38.90    3.90
   8   4   2   39.60    3.90
 -12   8   2   33.50    3.50
 -12   8   2   38.20    3.50
 -12   8   2   37.50    3.30
   8   4   2   30.30    4.00
   4 -12   2   41.50    4.60
   4 -12   2   40.10    3.40
   4 -12   2   36.00    3.90
  -3  11  -2  816.92   26.90
  -3  11  -2  837.82   26.50
  -8  -3  -2  815.72   27.10
  11  -8  -2  748.43   26.20
  11  -8  -2  781.72   25.30
  -8  -3  -2  813.12   27.30
  -8  -3  -2  773.92   26.30
  11  -8  -2  799.32   26.60
   3 -11   2  781.62   25.10
   8   3   2  810.32   26.30
   8   3   2  798.42   26.00
   3 -11   2  780.42   26.00
 -11   8   2  793.62   25.20
   3 -11   2  756.02   26.50
   3 -11   2  769.32   26.50
   3 -11   2  773.12   27.30
 -11   8   2  736.53   25.20
 -11   8   2  757.12   25.70
  10  -8  -2   56.99    4.50
  -8  -2  -2   59.39    4.70
  -8  -2  -2   59.39    4.50
  -2  10  -2   59.79    5.00
  -2  10  -2   57.59    4.30
  10  -8  -2   63.29    4.50
  10  -8  -2   60.29    4.00
  -2  10  -2   63.59    4.80
  -8  -2  -2   65.29    5.10
 -10   8   2   59.19    4.20
   8   2   2   73.29    4.90
   8   2   2   63.49    2.70
[truncated: 5,304,205 more chars]
